# Supplementary material for: Thrips dynamics in Allium crops: Unraveling the role of reproductive mode and weather variables in Thrips tabaci population development
Source: PLoS One. 2025 Jan 24;20(1):e0314019. doi: 10.1371/journal.pone.0314019 (PMC11760593; doi:10.1371/journal.pone.0314019)
Supplement: S1 Table — (XLSX) [file pone.0314019.s003.xlsx]

## Sheet: Hoja1
	Country	Location	Latitude (dec)	Longitude (dec)	Host plant	Sowing and/or Planting date	Previous crop	Surrounding crop	Sampling date	Development stage of analyzed individual thrips
	Uruguay	Progreso	-34.6163	-56.2232	Allium cepa L.	20.08.2019	Maize	Potato and grasses	19.12.2019	Adults
						02.08.2021	Uncultivated, natural grasses	Alfalfa, maize, potato and sweet potato	08.11.2021	Adults
									08.12.2021	Adults
						01.08.2022	Oat	Alfalfa, maize, potato and sweet potato	27.10.2022	Adults
									25.11.2022	Adults
		Salto Grande	-31.2722	-57.8908	Allium cepa L.	06.06.2019	Sorghum × drummondii	Tomato, strawberry and sweet potato	17.12.2019	Adults
						10.06.2021	Sorghum × drummondii	Tomato, strawberry and sweet potato	01.11.2021	Adults and L1 larvae
						08.06.2022	Sorghum × drummondii	Tomato, strawberry and sweet potato	04.11.2022	Adults and L1 larvae
	The Netherlands	De Kwakel	52.2391	4.794	Allium spp.				10.08.2021	Adults
		Woldendorp	53.2855	7.0209	Allium cepa L.				11.08.2021	Adults
		Zeewolde	52.3591	5.3582	Allium cepa L.				08.08.2021	Adults
		Neeritter	51.1939	5.7928	Allium porrum L.				22.08.2021	Adults
		Warmenhuizen	52.7126	4.7343	Allium cepa L.				19.08.2021	Adults
		Rilland	51.4109	4.1395	Allium cepa L.				20.09.2021	Adults
