# Supplementary material for: Thrips dynamics in Allium crops: Unraveling the role of reproductive mode and weather variables in Thrips tabaci population development
Source: PLoS One. 2025 Jan 24;20(1):e0314019. doi: 10.1371/journal.pone.0314019 (PMC11760593; doi:10.1371/journal.pone.0314019)
Supplement: S2 Table — Thrips tabaci is abbreviated as T.t, and Frankliniella occidentalis is abbreviated as F.o. After the species abbreviation, the different haplotypes are named with H or HU followed by a specific number. (XLSX) [file pone.0314019.s004.xlsx]

## Sheet: Hoja1
	Thrips haplotyps	Thrips haplotypes frequencies: samples from Uruguay										Thrips haplotype frequencies: samples from The Netherlands
		Progreso 19.12.2019	Progreso 08.11.2021	Progreso 08.12.2021	Progreso 27.10.2022	Progreso 25.11.2022	Salto Grande 17.12.2019	Salto Grande (Adults) 01.11.2021	Salto Grande (L1 larvae) 01.11.2021	Salto Grande (Adults) 04.11.2022	Salto Grande (L1 larvae) 04.11.2022	De Kwakel 10.08.2021	Woldendorp 11.8.2021	Zeewolde 08.08.2021	Neeritter 22.08.2021	Warmenhuizen 19.08.2021	Rilland 19.09.2021
	T.t H1	0.69697	0.727273	0.966667	0.15625	0.424242	0.03125	0.9375	1	0.0625	0.0606061	1	0.9375	1	1	0.375	0.96875
	T.t H2	0	0	0	0.0625	0.121212	0	0	0	0	0.030303	0	0	0	0	0	0
	T.t H3	0.030303	0	0	0.125	0	0	0	0	0	0	0	0	0	0	0	0
	T.t H4	0	0	0	0	0	0	0	0	0	0	0	0	0	0	0	0
	T.t H5	0.0606061	0	0	0.28125	0.0606061	0	0	0	0.03125	0	0	0	0	0	0	0
	T.t H10	0	0	0	0	0	0.34375	0	0	0	0	0	0	0	0	0	0
	T.t H11	0	0	0	0	0	0.0625	0	0	0	0	0	0	0	0	0	0
	T.t H14	0	0	0	0	0	0.09375	0	0	0	0	0	0	0	0	0	0
	T.t H16	0	0	0	0	0	0.0625	0	0	0	0	0	0	0	0	0	0
	T.t H19	0.0909091	0	0	0	0	0.03125	0	0	0.15625	0.0606061	0	0	0	0	0	0
	T.t H27	0.030303	0	0	0	0	0.03125	0	0	0.125	0	0	0	0	0	0	0
	T.t H28	0.0606061	0	0	0	0.030303	0.21875	0	0	0.15625	0.272727	0	0	0	0	0	0
	T.t H33	0	0	0	0	0	0.0625	0	0	0	0	0	0	0	0	0	0
	T.t H36	0.030303	0	0	0	0	0	0	0	0	0	0	0	0	0	0	0
	T.t HU40	0	0	0	0.03125	0	0	0.03125	0	0	0	0	0.03125	0	0	0	0
	T.t HU44	0	0	0	0	0	0.03125	0	0	0	0	0	0	0	0	0	0
	T.t HU46	0	0	0	0.0625	0	0	0	0	0	0	0	0	0	0	0	0
	T.t HU51	0	0	0	0	0	0.03125	0	0	0	0	0	0	0	0	0	0
	T.t H59	0	0.242424	0	0	0	0	0	0	0	0	0	0.03125	0	0	0	0
	T.t H60	0	0	0	0	0	0	0	0	0.09375	0	0	0	0	0	0	0
	T.t H61	0	0	0	0.03125	0.0606061	0	0	0	0	0	0	0	0	0	0	0
	T.t H62	0	0	0	0.03125	0.181818	0	0	0	0	0	0	0	0	0	0	0
	T.t H63	0	0	0.0333333	0	0	0	0.03125	0	0	0	0	0	0	0	0	0
	T.t H64	0	0	0	0.0625	0	0	0	0	0	0	0	0	0	0	0	0
	T.t H65	0	0	0	0.03125	0.0606061	0	0	0	0	0	0	0	0	0	0	0
	T.t H66	0	0	0	0	0	0	0	0	0.03125	0.030303	0	0	0	0	0	0
	T.t H67	0	0	0	0	0	0	0	0	0.0625	0.030303	0	0	0	0	0	0
	T.t H68	0	0	0	0	0.030303	0	0	0	0.03125	0	0	0	0	0	0	0
	T.t H69	0	0	0	0	0	0	0	0	0	0.0606061	0	0	0	0	0	0
	T.t H70	0	0	0	0	0	0	0	0	0.0625	0	0	0	0	0	0	0
	T.t HU71	0	0	0	0	0	0	0	0	0	0.030303	0	0	0	0	0	0
	T.t HU72	0	0	0	0	0	0	0	0	0	0.030303	0	0	0	0	0	0
	T.t HU73	0	0	0	0	0	0	0	0	0	0.030303	0	0	0	0	0	0
	T.t HU74	0	0	0	0	0	0	0	0	0	0.030303	0	0	0	0	0	0
	T.t HU75	0	0	0	0	0	0	0	0	0	0.030303	0	0	0	0	0	0
	T.t HU76	0	0	0	0	0	0	0	0	0	0.030303	0	0	0	0	0	0
	T.t HU77	0	0	0	0	0	0	0	0	0	0.030303	0	0	0	0	0	0
	T.t HU78	0	0	0	0	0	0	0	0	0	0.030303	0	0	0	0	0	0
	T.t HU79	0	0	0	0	0	0	0	0	0.03125	0	0	0	0	0	0	0
	T.t HU80	0	0	0	0	0	0	0	0	0	0.030303	0	0	0	0	0	0
	T.t HU81	0	0	0	0	0	0	0	0	0.03125	0	0	0	0	0	0	0
	T.t HU82	0	0	0	0	0	0	0	0	0	0.030303	0	0	0	0	0	0
	T.t HU83	0	0	0	0	0	0	0	0	0	0.030303	0	0	0	0	0	0
	T.t HU84	0	0	0	0	0	0	0	0	0	0.030303	0	0	0	0	0	0
	T.t HU85	0	0.030303	0	0	0	0	0	0	0	0	0	0	0	0	0	0
	T.t HU86	0	0	0	0.03125	0	0	0	0	0	0	0	0	0	0	0	0
	T.t HU87	0	0	0	0.03125	0	0	0	0	0	0	0	0	0	0	0	0
	T.t HU88	0	0	0	0.03125	0	0	0	0	0	0	0	0	0	0	0	0
	T.t HU89	0	0	0	0	0	0	0	0	0	0	0	0	0	0	0	0.03125
	F.o H1	0	0	0	0	0	0	0	0	0	0	0	0	0	0	0	0
	F.o H2	0	0	0	0.03125	0	0	0	0	0.03125	0	0	0	0	0	0.3125	0
	F.o H3	0	0	0	0	0.030303	0	0	0	0	0	0	0	0	0	0.15625	0
	F.o H4	0	0	0	0	0	0	0	0	0	0	0	0	0	0	0.0625	0
	F.o H5	0	0	0	0	0	0	0	0	0.03125	0.030303	0	0	0	0	0	0
	F.o H6	0	0	0	0	0	0	0	0	0	0	0	0	0	0	0.0625	0
	F.o HU7	0	0	0	0	0	0	0	0	0	0.030303	0	0	0	0	0	0
	F.o HU8	0	0	0	0	0	0	0	0	0.03125	0	0	0	0	0	0	0
	F.o HU9	0	0	0	0	0	0	0	0	0.03125	0	0	0	0	0	0	0
	F.o HU10	0	0	0	0	0	0	0	0	0	0	0	0	0	0	0.03125	0
	F.o HU11	0	0	0	0	0	0	0	0	0	0.030303	0	0	0	0	0	0
	Total frequency	1	1	1	1	1	1	1	1	1	1	1	1	1	1	1	1
