# Supplementary material for: Thrips dynamics in Allium crops: Unraveling the role of reproductive mode and weather variables in Thrips tabaci population development
Source: PLoS One. 2025 Jan 24;20(1):e0314019. doi: 10.1371/journal.pone.0314019 (PMC11760593; doi:10.1371/journal.pone.0314019)
Supplement: S3 Table — Each thrips analyzed has a specific identification number, sample origin (location and collecting date), thrips species identification, and haplotype identification. In the case of T. tabaci, the reproductive bands obtained after the reproductive mode specific PCR are reported. When the double bands 261 and 451 are observed, it means it is a heteroplasmic T. tabaci individual. The sequence of the mtCOI gene fragment (428 nucleotide length) is reported for all the thrips analyzed. (XLSX) [file pone.0314019.s005.xlsx]

## Sheet: Hoja1
Thrips identity number	Sample origen	Thrips species	Thrips haplotype	Reproductive bands	COI sequence
67	Progreso_UY_19.12.2019	Thrips tabaci	H1	451	C A A A A A A T C A A A A A A G G T G T T G A T A T A A A A C A G G G T C C C C T C C C C C T C T A G G G T C A A A A A A A G A G G T A T T T A A G T T T C G G T C A G T T A A A A G T A T T G T G A T A G C T C C C G C T A A C A C T G G C A A A G A T A A A A G A A G A A G A A T G G C T G T T A A A A T A A C T G A T C A G A C A A A T A G T C T A A T T T T T T C T G C T G A A A G G T T T T T T G C T…
68	Progreso_UY_19.12.2019	Thrips tabaci	H1	451	C A A A A A A T C A A A A A A G G T G T T G A T A T A A A A C A G G G T C C C C T C C C C C T C T A G G G T C A A A A A A A G A G G T A T T T A A G T T T C G G T C A G T T A A A A G T A T T G T G A T A G C T C C C G C T A A C A C T G G C A A A G A T A A A A G A A G A A G A A T G G C T G T T A A A A T A A C T G A T C A G A C A A A T A G T C T A A T T T T T T C T G C T G A A A G G T T T T T T G C T…
69	Progreso_UY_19.12.2019	Thrips tabaci	H1	451	C A A A A A A T C A A A A A A G G T G T T G A T A T A A A A C A G G G T C C C C T C C C C C T C T A G G G T C A A A A A A A G A G G T A T T T A A G T T T C G G T C A G T T A A A A G T A T T G T G A T A G C T C C C G C T A A C A C T G G C A A A G A T A A A A G A A G A A G A A T G G C T G T T A A A A T A A C T G A T C A G A C A A A T A G T C T A A T T T T T T C T G C T G A A A G G T T T T T T G C T…
70	Progreso_UY_19.12.2019	Thrips tabaci	H28	261 & 451	C A A A A A A T C A A A A A A G G T G T T G A T A T A A G A C A G G G T C T C C T C C C C C C C T A G G G T C A A A A A A A G A A G T A T T T A A A T T T C G G T C A G T T A A A A G T A T T G T G A T A G C T C C T G C T A A C A C T G G C A G A G A T A A A A G A A G G A G A A T A G C T G T T A A A A T A A C T G A T C A G A C A A A T A G T C T A A T T T T T T C T G C T G A A A G G T T T T T T G C T…
71	Progreso_UY_19.12.2019	Thrips tabaci	H1	451	C A A A A A A T C A A A A A A G G T G T T G A T A T A A A A C A G G G T C C C C T C C C C C T C T A G G G T C A A A A A A A G A G G T A T T T A A G T T T C G G T C A G T T A A A A G T A T T G T G A T A G C T C C C G C T A A C A C T G G C A A A G A T A A A A G A A G A A G A A T G G C T G T T A A A A T A A C T G A T C A G A C A A A T A G T C T A A T T T T T T C T G C T G A A A G G T T T T T T G C T…
72	Progreso_UY_19.12.2019	Thrips tabaci	H36	451	C A A A A A A T C A A A A A A G G T G T T G A T A T A A A A C A G G G T C C C C T C C T C C T C T A G G G T C A A A A A A A G A G G T A T T T A A G T T T C G G T C A G T T A A A A G T A T T G T G A T A G C T C C C G C T A A C A C T G G C A A A G A T A A A A G A A G A A G A A T G G C T G T T A A A A T A A C T G A T C A G A C A A A T A G T C T A A T T T T T T C T G C T G A A A G G T T T T T T G C T…
73	Progreso_UY_19.12.2019	Thrips tabaci	H19	261 & 451	C A A A A A A T C A A A A A A G G T G T T G A T A T A A G A C A G G G T C T C C T C C C C C C C T A G G G T C A A A A A A A G A A G T A T T T A A A T T T C G G T C A G T T A A A A G T A T T G T G A T A G C T C C T G C T A A C A C T G G C A G A G A T A A A A G A A G G A G A A T A G C T G T T A A A A T A A C T G A T C A G A C A A A T A G T C T A A T T T T T T C T G C T G A A A G G T T T T T T G C T…
74	Progreso_UY_19.12.2019	Thrips tabaci	H1	451	C A A A A A A T C A A A A A A G G T G T T G A T A T A A A A C A G G G T C C C C T C C C C C T C T A G G G T C A A A A A A A G A G G T A T T T A A G T T T C G G T C A G T T A A A A G T A T T G T G A T A G C T C C C G C T A A C A C T G G C A A A G A T A A A A G A A G A A G A A T G G C T G T T A A A A T A A C T G A T C A G A C A A A T A G T C T A A T T T T T T C T G C T G A A A G G T T T T T T G C T…
75	Progreso_UY_19.12.2019	Thrips tabaci	H5	451	C A A A A A A T C A A A A A A G G T G T T G A T A T A A A A C A G G G T C C C C T C C T C C T C T A G G G T C A A A A A A A G A G G T A T T T A A G T T T C G G T C A G T T A A A A G T A T T G T G A T A G C T C C C G C T A A C A C T G G T A A A G A T A A A A G A A G A A G A A T G G C T G T T A A A A T A A C T G A T C A G A C A A A T A G T C T A A T T T T T T C T G C T G A A A G G T T T T T T G C T…
76	Progreso_UY_19.12.2019	Thrips tabaci	H1	451	C A A A A A A T C A A A A A A G G T G T T G A T A T A A A A C A G G G T C C C C T C C C C C T C T A G G G T C A A A A A A A G A G G T A T T T A A G T T T C G G T C A G T T A A A A G T A T T G T G A T A G C T C C C G C T A A C A C T G G C A A A G A T A A A A G A A G A A G A A T G G C T G T T A A A A T A A C T G A T C A G A C A A A T A G T C T A A T T T T T T C T G C T G A A A G G T T T T T T G C T…
77	Progreso_UY_19.12.2019	Thrips tabaci	H1	451	C A A A A A A T C A A A A A A G G T G T T G A T A T A A A A C A G G G T C C C C T C C C C C T C T A G G G T C A A A A A A A G A G G T A T T T A A G T T T C G G T C A G T T A A A A G T A T T G T G A T A G C T C C C G C T A A C A C T G G C A A A G A T A A A A G A A G A A G A A T G G C T G T T A A A A T A A C T G A T C A G A C A A A T A G T C T A A T T T T T T C T G C T G A A A G G T T T T T T G C T…
78	Progreso_UY_19.12.2019	Thrips tabaci	H1	451	C A A A A A A T C A A A A A A G G T G T T G A T A T A A A A C A G G G T C C C C T C C C C C T C T A G G G T C A A A A A A A G A G G T A T T T A A G T T T C G G T C A G T T A A A A G T A T T G T G A T A G C T C C C G C T A A C A C T G G C A A A G A T A A A A G A A G A A G A A T G G C T G T T A A A A T A A C T G A T C A G A C A A A T A G T C T A A T T T T T T C T G C T G A A A G G T T T T T T G C T…
79	Progreso_UY_19.12.2019	Thrips tabaci	H1	451	C A A A A A A T C A A A A A A G G T G T T G A T A T A A A A C A G G G T C C C C T C C C C C T C T A G G G T C A A A A A A A G A G G T A T T T A A G T T T C G G T C A G T T A A A A G T A T T G T G A T A G C T C C C G C T A A C A C T G G C A A A G A T A A A A G A A G A A G A A T G G C T G T T A A A A T A A C T G A T C A G A C A A A T A G T C T A A T T T T T T C T G C T G A A A G G T T T T T T G C T…
80	Progreso_UY_19.12.2019	Thrips tabaci	H1	451	C A A A A A A T C A A A A A A G G T G T T G A T A T A A A A C A G G G T C C C C T C C C C C T C T A G G G T C A A A A A A A G A G G T A T T T A A G T T T C G G T C A G T T A A A A G T A T T G T G A T A G C T C C C G C T A A C A C T G G C A A A G A T A A A A G A A G A A G A A T G G C T G T T A A A A T A A C T G A T C A G A C A A A T A G T C T A A T T T T T T C T G C T G A A A G G T T T T T T G C T…
81	Progreso_UY_19.12.2019	Thrips tabaci	H1	451	C A A A A A A T C A A A A A A G G T G T T G A T A T A A A A C A G G G T C C C C T C C C C C T C T A G G G T C A A A A A A A G A G G T A T T T A A G T T T C G G T C A G T T A A A A G T A T T G T G A T A G C T C C C G C T A A C A C T G G C A A A G A T A A A A G A A G A A G A A T G G C T G T T A A A A T A A C T G A T C A G A C A A A T A G T C T A A T T T T T T C T G C T G A A A G G T T T T T T G C T…
82	Progreso_UY_19.12.2019	Thrips tabaci	H1	451	C A A A A A A T C A A A A A A G G T G T T G A T A T A A A A C A G G G T C C C C T C C C C C T C T A G G G T C A A A A A A A G A G G T A T T T A A G T T T C G G T C A G T T A A A A G T A T T G T G A T A G C T C C C G C T A A C A C T G G C A A A G A T A A A A G A A G A A G A A T G G C T G T T A A A A T A A C T G A T C A G A C A A A T A G T C T A A T T T T T T C T G C T G A A A G G T T T T T T G C T…
83	Progreso_UY_19.12.2019	Thrips tabaci	H19	261 & 451	C A A A A A A T C A A A A A A G G T G T T G A T A T A A G A C A G G G T C T C C T C C C C C C C T A G G G T C A A A A A A A G A A G T A T T T A A A T T T C G G T C A G T T A A A A G T A T T G T G A T A G C T C C T G C T A A C A C T G G C A G A G A T A A A A G A A G G A G A A T A G C T G T T A A A A T A A C T G A T C A G A C A A A T A G T C T A A T T T T T T C T G C T G A A A G G T T T T T T G C T…
84	Progreso_UY_19.12.2019	Thrips tabaci	H1	451	C A A A A A A T C A A A A A A G G T G T T G A T A T A A A A C A G G G T C C C C T C C C C C T C T A G G G T C A A A A A A A G A G G T A T T T A A G T T T C G G T C A G T T A A A A G T A T T G T G A T A G C T C C C G C T A A C A C T G G C A A A G A T A A A A G A A G A A G A A T G G C T G T T A A A A T A A C T G A T C A G A C A A A T A G T C T A A T T T T T T C T G C T G A A A G G T T T T T T G C T…
85	Progreso_UY_19.12.2019	Thrips tabaci	H19	261 & 451	C A A A A A A T C A A A A A A G G T G T T G A T A T A A G A C A G G G T C T C C T C C C C C C C T A G G G T C A A A A A A A G A A G T A T T T A A A T T T C G G T C A G T T A A A A G T A T T G T G A T A G C T C C T G C T A A C A C T G G C A G A G A T A A A A G A A G G A G A A T A G C T G T T A A A A T A A C T G A T C A G A C A A A T A G T C T A A T T T T T T C T G C T G A A A G G T T T T T T G C T…
86	Progreso_UY_19.12.2019	Thrips tabaci	H27	261 & 451	C A A A A A A T C A A A A A A G G T G T T G A T A T A A G A C A G G G T C T C C T C C C C C C C T A G G G T C A A A A A A A G A A G T A T T T A A A T T T C G G T C A G T T A A A A G T A T T G T G A T A G C T C C T G C T A A C A C T G G C A G A G A T A A A A G A A G G A G A A T A G C T G T T A A A A T A A C T G A T C A G A C A A A T A G T C T A A T T T T T T C T G C T G A A A G G T T T T T T G C T…
87	Progreso_UY_19.12.2019	Thrips tabaci	H28	261 & 451	C A A A A A A T C A A A A A A G G T G T T G A T A T A A G A C A G G G T C T C C T C C C C C C C T A G G G T C A A A A A A A G A A G T A T T T A A A T T T C G G T C A G T T A A A A G T A T T G T G A T A G C T C C T G C T A A C A C T G G C A G A G A T A A A A G A A G G A G A A T A G C T G T T A A A A T A A C T G A T C A G A C A A A T A G T C T A A T T T T T T C T G C T G A A A G G T T T T T T G C T…
88	Progreso_UY_19.12.2019	Thrips tabaci	H1	451	C A A A A A A T C A A A A A A G G T G T T G A T A T A A A A C A G G G T C C C C T C C C C C T C T A G G G T C A A A A A A A G A G G T A T T T A A G T T T C G G T C A G T T A A A A G T A T T G T G A T A G C T C C C G C T A A C A C T G G C A A A G A T A A A A G A A G A A G A A T G G C T G T T A A A A T A A C T G A T C A G A C A A A T A G T C T A A T T T T T T C T G C T G A A A G G T T T T T T G C T…
89	Progreso_UY_19.12.2019	Thrips tabaci	H1	451	C A A A A A A T C A A A A A A G G T G T T G A T A T A A A A C A G G G T C C C C T C C C C C T C T A G G G T C A A A A A A A G A G G T A T T T A A G T T T C G G T C A G T T A A A A G T A T T G T G A T A G C T C C C G C T A A C A C T G G C A A A G A T A A A A G A A G A A G A A T G G C T G T T A A A A T A A C T G A T C A G A C A A A T A G T C T A A T T T T T T C T G C T G A A A G G T T T T T T G C T…
90	Progreso_UY_19.12.2019	Thrips tabaci	H1	451	C A A A A A A T C A A A A A A G G T G T T G A T A T A A A A C A G G G T C C C C T C C C C C T C T A G G G T C A A A A A A A G A G G T A T T T A A G T T T C G G T C A G T T A A A A G T A T T G T G A T A G C T C C C G C T A A C A C T G G C A A A G A T A A A A G A A G A A G A A T G G C T G T T A A A A T A A C T G A T C A G A C A A A T A G T C T A A T T T T T T C T G C T G A A A G G T T T T T T G C T…
91	Progreso_UY_19.12.2019	Thrips tabaci	H1	451	C A A A A A A T C A A A A A A G G T G T T G A T A T A A A A C A G G G T C C C C T C C C C C T C T A G G G T C A A A A A A A G A G G T A T T T A A G T T T C G G T C A G T T A A A A G T A T T G T G A T A G C T C C C G C T A A C A C T G G C A A A G A T A A A A G A A G A A G A A T G G C T G T T A A A A T A A C T G A T C A G A C A A A T A G T C T A A T T T T T T C T G C T G A A A G G T T T T T T G C T…
92	Progreso_UY_19.12.2019	Thrips tabaci	H1	451	C A A A A A A T C A A A A A A G G T G T T G A T A T A A A A C A G G G T C C C C T C C C C C T C T A G G G T C A A A A A A A G A G G T A T T T A A G T T T C G G T C A G T T A A A A G T A T T G T G A T A G C T C C C G C T A A C A C T G G C A A A G A T A A A A G A A G A A G A A T G G C T G T T A A A A T A A C T G A T C A G A C A A A T A G T C T A A T T T T T T C T G C T G A A A G G T T T T T T G C T…
93	Progreso_UY_19.12.2019	Thrips tabaci	H3	451	C A A A A A A T C A A A A A A G G T G T T G A T A T A A A A C A G G G T C C C C T C C T C C T C T A G G G T C A A A A A A A G A G G T A T T T A A G T T T C G G T C A G T T A A A A G T A T T G T G A T A G C T C C C G C T A A C A C T G G C A A A G A T A A A A G A A G A A G A A T G G C T G T T A A A A T A A C T G A T C A G A C A A A T A G T C T A A T T T T T T C C G C T G A A A G G T T T T T T G C T…
94	Progreso_UY_19.12.2019	Thrips tabaci	H5	451	C A A A A A A T C A A A A A A G G T G T T G A T A T A A A A C A G G G T C C C C T C C T C C T C T A G G G T C A A A A A A A G A G G T A T T T A A G T T T C G G T C A G T T A A A A G T A T T G T G A T A G C T C C C G C T A A C A C T G G T A A A G A T A A A A G A A G A A G A A T G G C T G T T A A A A T A A C T G A T C A G A C A A A T A G T C T A A T T T T T T C T G C T G A A A G G T T T T T T G C T…
95	Progreso_UY_19.12.2019	Thrips tabaci	H1	451	C A A A A A A T C A A A A A A G G T G T T G A T A T A A A A C A G G G T C C C C T C C C C C T C T A G G G T C A A A A A A A G A G G T A T T T A A G T T T C G G T C A G T T A A A A G T A T T G T G A T A G C T C C C G C T A A C A C T G G C A A A G A T A A A A G A A G A A G A A T G G C T G T T A A A A T A A C T G A T C A G A C A A A T A G T C T A A T T T T T T C T G C T G A A A G G T T T T T T G C T…
96	Progreso_UY_19.12.2019	Thrips tabaci	H1	451	C A A A A A A T C A A A A A A G G T G T T G A T A T A A A A C A G G G T C C C C T C C C C C T C T A G G G T C A A A A A A A G A G G T A T T T A A G T T T C G G T C A G T T A A A A G T A T T G T G A T A G C T C C C G C T A A C A C T G G C A A A G A T A A A A G A A G A A G A A T G G C T G T T A A A A T A A C T G A T C A G A C A A A T A G T C T A A T T T T T T C T G C T G A A A G G T T T T T T G C T…
97	Progreso_UY_19.12.2019	Thrips tabaci	H1	451	C A A A A A A T C A A A A A A G G T G T T G A T A T A A A A C A G G G T C C C C T C C C C C T C T A G G G T C A A A A A A A G A G G T A T T T A A G T T T C G G T C A G T T A A A A G T A T T G T G A T A G C T C C C G C T A A C A C T G G C A A A G A T A A A A G A A G A A G A A T G G C T G T T A A A A T A A C T G A T C A G A C A A A T A G T C T A A T T T T T T C T G C T G A A A G G T T T T T T G C T…
98	Progreso_UY_19.12.2019	Thrips tabaci	H1	451	C A A A A A A T C A A A A A A G G T G T T G A T A T A A A A C A G G G T C C C C T C C C C C T C T A G G G T C A A A A A A A G A G G T A T T T A A G T T T C G G T C A G T T A A A A G T A T T G T G A T A G C T C C C G C T A A C A C T G G C A A A G A T A A A A G A A G A A G A A T G G C T G T T A A A A T A A C T G A T C A G A C A A A T A G T C T A A T T T T T T C T G C T G A A A G G T T T T T T G C T…
99	Progreso_UY_19.12.2019	Thrips tabaci	H1	451	C A A A A A A T C A A A A A A G G T G T T G A T A T A A A A C A G G G T C C C C T C C C C C T C T A G G G T C A A A A A A A G A G G T A T T T A A G T T T C G G T C A G T T A A A A G T A T T G T G A T A G C T C C C G C T A A C A C T G G C A A A G A T A A A A G A A G A A G A A T G G C T G T T A A A A T A A C T G A T C A G A C A A A T A G T C T A A T T T T T T C T G C T G A A A G G T T T T T T G C T…
100	Salto Grande_UY_17.12.2019	Thrips tabaci	H11	261 & 451	C A A A A A A T C A G A A A A G G T G T T G G T A T A A G A C A G G G T C T C C T C C C C C C C T A G G G T C A A A A A A A G A A G T G T T T A A G T T T C G G T C A G T T A A A A G T A T T G T G A T A G C T C C T G C T A A C A C T G G C A G A G A T A A A A G A A G G A G A A T A G C T G T T A A A A T A A C T G A T C A G A C A A A T A G T C T A A T T T T T T C T G C T G A A A G G T T T T T T G C T…
101	Salto Grande_UY_17.12.2019	Thrips tabaci	H33	261 & 451	C A A A A A A T C A G A A A A G G T G T T G G T A T A A G A C A G G G T C T C C T C C C C C C C T A G G G T C A A A A A A A G A A G T G T T T A A G T T T C G G T C A G T T A A A A G T A T T G T G A T A G C T C C T G C T A A C A C T G G T A G A G A T A A A A G A A G G A G A A T A G C T G T T A A A A T A A C T G A T C A G A C A A A T A G T C T A A T T T T T T C T G C T G A A A G G T T T T T T G C T…
102	Salto Grande_UY_17.12.2019	Thrips tabaci	H28	261 & 451	C A A A A A A T C A A A A A A G G T G T T G A T A T A A G A C A G G G T C T C C T C C C C C C C T A G G G T C A A A A A A A G A A G T A T T T A A A T T T C G G T C A G T T A A A A G T A T T G T G A T A G C T C C T G C T A A C A C T G G C A G A G A T A A A A G A A G G A G A A T A G C T G T T A A A A T A A C T G A T C A G A C A A A T A G T C T A A T T T T T T C T G C T G A A A G G T T T T T T G C T…
104	Salto Grande_UY_17.12.2019	Thrips tabaci	H10	261 & 451	C A A A A A A T C A G A A A A G G T G T T G G T A T A A G A C A G G G T C T C C T C C C C C C C T A G G G T C A A A A A A A G A A G T G T T T A A G T T T C G G T C A G T T A A A A G T A T T G T G A T A G C T C C T G C T A A C A C T G G T A G A G A T A A A A G A A G G A G A A T A G C T G T T A A A A T A A C T G A T C A G A C A A A T A G T C T A A T T T T T T C T G C T G A A A G G T T T T T T G C T…
105	Salto Grande_UY_17.12.2019	Thrips tabaci	H1	451	C A A A A A A T C A A A A A A G G T G T T G A T A T A A A A C A G G G T C C C C T C C C C C T C T A G G G T C A A A A A A A G A G G T A T T T A A G T T T C G G T C A G T T A A A A G T A T T G T G A T A G C T C C C G C T A A C A C T G G C A A A G A T A A A A G A A G A A G A A T G G C T G T T A A A A T A A C T G A T C A G A C A A A T A G T C T A A T T T T T T C T G C T G A A A G G T T T T T T G C T…
106	Salto Grande_UY_17.12.2019	Thrips tabaci	H28	261 & 451	C A A A A A A T C A A A A A A G G T G T T G A T A T A A G A C A G G G T C T C C T C C C C C C C T A G G G T C A A A A A A A G A A G T A T T T A A A T T T C G G T C A G T T A A A A G T A T T G T G A T A G C T C C T G C T A A C A C T G G C A G A G A T A A A A G A A G G A G A A T A G C T G T T A A A A T A A C T G A T C A G A C A A A T A G T C T A A T T T T T T C T G C T G A A A G G T T T T T T G C T…
107	Salto Grande_UY_17.12.2019	Thrips tabaci	H16	261 & 451	C A A A A A A T C A G A A A A G G T G T T G A T A T A A G A C A G G G T C T C C T C C C C C C C T A G G G T C A A A A A A A G A A G T G T T T A A A T T T C G G T C A G T T A A A A G T A T T G T G A T A G C T C C T G C T A A C A C T G G C A G A G A T A A A A G A A G G A G A A T A G C T G T T A A A A T A A C T G A T C A G A C A A A T A G T C T A A T T T T T T C T G C T G A A A G G T T T T T T G C T…
108	Salto Grande_UY_17.12.2019	Thrips tabaci	H27	261 & 451	C A A A A A A T C A A A A A A G G T G T T G A T A T A A G A C A G G G T C T C C T C C C C C C C T A G G G T C A A A A A A A G A A G T A T T T A A A T T T C G G T C A G T T A A A A G T A T T G T G A T A G C T C C T G C T A A C A C T G G C A G A G A T A A A A G A A G G A G A A T A G C T G T T A A A A T A A C T G A T C A G A C A A A T A G T C T A A T T T T T T C T G C T G A A A G G T T T T T T G C T…
109	Salto Grande_UY_17.12.2019	Thrips tabaci	HU44	261 & 451	C A A A A A A T C A A A A A A G G T G T T G A T A T A A A A C A G G G T C T C C T C C C C C T C T A G G G T C A A A A A A A G A G G T A T T T A A G T T T C G G T C A G T T A A A A G T A T T G T G A T A G C T C C C G C T A A C A C T G G C A A A G A T A A A A G A A G A A G A A T G G C T G T T A A A A T A A C T G A T C A G A C A A A T A G T C T A A T T T T T T C T G C T G A A A G G T T T T T T G C T…
110	Salto Grande_UY_17.12.2019	Thrips tabaci	H28	261 & 451	C A A A A A A T C A A A A A A G G T G T T G A T A T A A G A C A G G G T C T C C T C C C C C C C T A G G G T C A A A A A A A G A A G T A T T T A A A T T T C G G T C A G T T A A A A G T A T T G T G A T A G C T C C T G C T A A C A C T G G C A G A G A T A A A A G A A G G A G A A T A G C T G T T A A A A T A A C T G A T C A G A C A A A T A G T C T A A T T T T T T C T G C T G A A A G G T T T T T T G C T…
111	Salto Grande_UY_17.12.2019	Thrips tabaci	H28	261 & 451	C A A A A A A T C A A A A A A G G T G T T G A T A T A A G A C A G G G T C T C C T C C C C C C C T A G G G T C A A A A A A A G A A G T A T T T A A A T T T C G G T C A G T T A A A A G T A T T G T G A T A G C T C C T G C T A A C A C T G G C A G A G A T A A A A G A A G G A G A A T A G C T G T T A A A A T A A C T G A T C A G A C A A A T A G T C T A A T T T T T T C T G C T G A A A G G T T T T T T G C T…
112	Salto Grande_UY_17.12.2019	Thrips tabaci	H28	261 & 451	C A A A A A A T C A A A A A A G G T G T T G A T A T A A G A C A G G G T C T C C T C C C C C C C T A G G G T C A A A A A A A G A A G T A T T T A A A T T T C G G T C A G T T A A A A G T A T T G T G A T A G C T C C T G C T A A C A C T G G C A G A G A T A A A A G A A G G A G A A T A G C T G T T A A A A T A A C T G A T C A G A C A A A T A G T C T A A T T T T T T C T G C T G A A A G G T T T T T T G C T…
113	Salto Grande_UY_17.12.2019	Thrips tabaci	H33	261 & 451	C A A A A A A T C A G A A A A G G T G T T G G T A T A A G A C A G G G T C T C C T C C C C C C C T A G G G T C A A A A A A A G A A G T G T T T A A G T T T C G G T C A G T T A A A A G T A T T G T G A T A G C T C C T G C T A A C A C T G G T A G A G A T A A A A G A A G G A G A A T A G C T G T T A A A A T A A C T G A T C A G A C A A A T A G T C T A A T T T T T T C T G C T G A A A G G T T T T T T G C T…
114	Salto Grande_UY_17.12.2019	Thrips tabaci	H28	261 & 451	C A A A A A A T C A A A A A A G G T G T T G A T A T A A G A C A G G G T C T C C T C C C C C C C T A G G G T C A A A A A A A G A A G T A T T T A A A T T T C G G T C A G T T A A A A G T A T T G T G A T A G C T C C T G C T A A C A C T G G C A G A G A T A A A A G A A G G A G A A T A G C T G T T A A A A T A A C T G A T C A G A C A A A T A G T C T A A T T T T T T C T G C T G A A A G G T T T T T T G C T…
115	Salto Grande_UY_17.12.2019	Thrips tabaci	H19	261 & 451	C A A A A A A T C A A A A A A G G T G T T G A T A T A A G A C A G G G T C T C C T C C C C C C C T A G G G T C A A A A A A A G A A G T A T T T A A A T T T C G G T C A G T T A A A A G T A T T G T G A T A G C T C C T G C T A A C A C T G G C A G A G A T A A A A G A A G G A G A A T A G C T G T T A A A A T A A C T G A T C A G A C A A A T A G T C T A A T T T T T T C T G C T G A A A G G T T T T T T G C T…
116	Salto Grande_UY_17.12.2019	Thrips tabaci	H10	261 & 451	C A A A A A A T C A G A A A A G G T G T T G G T A T A A G A C A G G G T C T C C T C C C C C C C T A G G G T C A A A A A A A G A A G T G T T T A A G T T T C G G T C A G T T A A A A G T A T T G T G A T A G C T C C T G C T A A C A C T G G T A G A G A T A A A A G A A G G A G A A T A G C T G T T A A A A T A A C T G A T C A G A C A A A T A G T C T A A T T T T T T C T G C T G A A A G G T T T T T T G C T…
117	Salto Grande_UY_17.12.2019	Thrips tabaci	H10	261 & 451	C A A A A A A T C A G A A A A G G T G T T G G T A T A A G A C A G G G T C T C C T C C C C C C C T A G G G T C A A A A A A A G A A G T G T T T A A G T T T C G G T C A G T T A A A A G T A T T G T G A T A G C T C C T G C T A A C A C T G G T A G A G A T A A A A G A A G G A G A A T A G C T G T T A A A A T A A C T G A T C A G A C A A A T A G T C T A A T T T T T T C T G C T G A A A G G T T T T T T G C T…
118	Salto Grande_UY_17.12.2019	Thrips tabaci	H10	261 & 451	C A A A A A A T C A G A A A A G G T G T T G G T A T A A G A C A G G G T C T C C T C C C C C C C T A G G G T C A A A A A A A G A A G T G T T T A A G T T T C G G T C A G T T A A A A G T A T T G T G A T A G C T C C T G C T A A C A C T G G T A G A G A T A A A A G A A G G A G A A T A G C T G T T A A A A T A A C T G A T C A G A C A A A T A G T C T A A T T T T T T C T G C T G A A A G G T T T T T T G C T…
119	Salto Grande_UY_17.12.2019	Thrips tabaci	H14	261 & 451	C A A A A A A T C A G A A A A G G T G T T G A T A T A A G A C A G G G T C T C C T C C C C C C C T A G G G T C A A A A A A A G A A G T G T T T A A G T T T C G G T C A G T T A A A A G T A T T G T G A T A G C T C C T G C T A A C A C T G G C A G A G A T A A A A G A A G G A G A A T A G C T G T T A A A A T A A C T G A T C A G A C A A A T A G T C T A A T T T T T T C T G C T G A A A G G T T T T T T G C T…
120	Salto Grande_UY_17.12.2019	Thrips tabaci	H10	261 & 451	C A A A A A A T C A G A A A A G G T G T T G G T A T A A G A C A G G G T C T C C T C C C C C C C T A G G G T C A A A A A A A G A A G T G T T T A A G T T T C G G T C A G T T A A A A G T A T T G T G A T A G C T C C T G C T A A C A C T G G T A G A G A T A A A A G A A G G A G A A T A G C T G T T A A A A T A A C T G A T C A G A C A A A T A G T C T A A T T T T T T C T G C T G A A A G G T T T T T T G C T…
121	Salto Grande_UY_17.12.2019	Thrips tabaci	H10	261 & 451	C A A A A A A T C A G A A A A G G T G T T G G T A T A A G A C A G G G T C T C C T C C C C C C C T A G G G T C A A A A A A A G A A G T G T T T A A G T T T C G G T C A G T T A A A A G T A T T G T G A T A G C T C C T G C T A A C A C T G G T A G A G A T A A A A G A A G G A G A A T A G C T G T T A A A A T A A C T G A T C A G A C A A A T A G T C T A A T T T T T T C T G C T G A A A G G T T T T T T G C T…
122	Salto Grande_UY_17.12.2019	Thrips tabaci	H10	261 & 451	C A A A A A A T C A G A A A A G G T G T T G G T A T A A G A C A G G G T C T C C T C C C C C C C T A G G G T C A A A A A A A G A A G T G T T T A A G T T T C G G T C A G T T A A A A G T A T T G T G A T A G C T C C T G C T A A C A C T G G T A G A G A T A A A A G A A G G A G A A T A G C T G T T A A A A T A A C T G A T C A G A C A A A T A G T C T A A T T T T T T C T G C T G A A A G G T T T T T T G C T…
123	Salto Grande_UY_17.12.2019	Thrips tabaci	H14	261	C A A A A A A T C A G A A A A G G T G T T G A T A T A A G A C A G G G T C T C C T C C C C C C C T A G G G T C A A A A A A A G A A G T G T T T A A G T T T C G G T C A G T T A A A A G T A T T G T G A T A G C T C C T G C T A A C A C T G G C A G A G A T A A A A G A A G G A G A A T A G C T G T T A A A A T A A C T G A T C A G A C A A A T A G T C T A A T T T T T T C T G C T G A A A G G T T T T T T G C T…
124	Salto Grande_UY_17.12.2019	Thrips tabaci	HU51	261 & 451	C A A A A A A T C A A A A A A G G T G T T G A T A T A A G A C A G G G T C T C C T C C C C C C C T A G G G T C A A A A A A A G A A G T G T T T A A G T T T C G G T C A G T T A A A A G T A T T G T G A T A G C T C C T G C T A A C A C T G G C A G A G A T A A A A G A A G G A G A A T A G C T G T T A A A A T A A C T G A T C A G A C A A A T A G T C T A A T T T T T T C T G C T G A A A G G T T T T T T G C T…
125	Salto Grande_UY_17.12.2019	Thrips tabaci	H11	261 & 451	C A A A A A A T C A G A A A A G G T G T T G G T A T A A G A C A G G G T C T C C T C C C C C C C T A G G G T C A A A A A A A G A A G T G T T T A A G T T T C G G T C A G T T A A A A G T A T T G T G A T A G C T C C T G C T A A C A C T G G C A G A G A T A A A A G A A G G A G A A T A G C T G T T A A A A T A A C T G A T C A G A C A A A T A G T C T A A T T T T T T C T G C T G A A A G G T T T T T T G C T…
126	Salto Grande_UY_17.12.2019	Thrips tabaci	H10	261 & 451	C A A A A A A T C A G A A A A G G T G T T G G T A T A A G A C A G G G T C T C C T C C C C C C C T A G G G T C A A A A A A A G A A G T G T T T A A G T T T C G G T C A G T T A A A A G T A T T G T G A T A G C T C C T G C T A A C A C T G G T A G A G A T A A A A G A A G G A G A A T A G C T G T T A A A A T A A C T G A T C A G A C A A A T A G T C T A A T T T T T T C T G C T G A A A G G T T T T T T G C T…
127	Salto Grande_UY_17.12.2019	Thrips tabaci	H28	261 & 451	C A A A A A A T C A A A A A A G G T G T T G A T A T A A G A C A G G G T C T C C T C C C C C C C T A G G G T C A A A A A A A G A A G T A T T T A A A T T T C G G T C A G T T A A A A G T A T T G T G A T A G C T C C T G C T A A C A C T G G C A G A G A T A A A A G A A G G A G A A T A G C T G T T A A A A T A A C T G A T C A G A C A A A T A G T C T A A T T T T T T C T G C T G A A A G G T T T T T T G C T…
128	Salto Grande_UY_17.12.2019	Thrips tabaci	H10	261 & 451	C A A A A A A T C A G A A A A G G T G T T G G T A T A A G A C A G G G T C T C C T C C C C C C C T A G G G T C A A A A A A A G A A G T G T T T A A G T T T C G G T C A G T T A A A A G T A T T G T G A T A G C T C C T G C T A A C A C T G G T A G A G A T A A A A G A A G G A G A A T A G C T G T T A A A A T A A C T G A T C A G A C A A A T A G T C T A A T T T T T T C T G C T G A A A G G T T T T T T G C T…
129	Salto Grande_UY_17.12.2019	Thrips tabaci	H10	261 & 451	C A A A A A A T C A G A A A A G G T G T T G G T A T A A G A C A G G G T C T C C T C C C C C C C T A G G G T C A A A A A A A G A A G T G T T T A A G T T T C G G T C A G T T A A A A G T A T T G T G A T A G C T C C T G C T A A C A C T G G T A G A G A T A A A A G A A G G A G A A T A G C T G T T A A A A T A A C T G A T C A G A C A A A T A G T C T A A T T T T T T C T G C T G A A A G G T T T T T T G C T…
130	Salto Grande_UY_17.12.2019	Thrips tabaci	H10	261 & 451	C A A A A A A T C A G A A A A G G T G T T G G T A T A A G A C A G G G T C T C C T C C C C C C C T A G G G T C A A A A A A A G A A G T G T T T A A G T T T C G G T C A G T T A A A A G T A T T G T G A T A G C T C C T G C T A A C A C T G G T A G A G A T A A A A G A A G G A G A A T A G C T G T T A A A A T A A C T G A T C A G A C A A A T A G T C T A A T T T T T T C T G C T G A A A G G T T T T T T G C T…
131	Salto Grande_UY_17.12.2019	Thrips tabaci	H16	261 & 451	C A A A A A A T C A G A A A A G G T G T T G A T A T A A G A C A G G G T C T C C T C C C C C C C T A G G G T C A A A A A A A G A A G T G T T T A A A T T T C G G T C A G T T A A A A G T A T T G T G A T A G C T C C T G C T A A C A C T G G C A G A G A T A A A A G A A G G A G A A T A G C T G T T A A A A T A A C T G A T C A G A C A A A T A G T C T A A T T T T T T C T G C T G A A A G G T T T T T T G C T…
132	Salto Grande_UY_17.12.2019	Thrips tabaci	H14	261 & 451	C A A A A A A T C A G A A A A G G T G T T G A T A T A A G A C A G G G T C T C C T C C C C C C C T A G G G T C A A A A A A A G A A G T G T T T A A G T T T C G G T C A G T T A A A A G T A T T G T G A T A G C T C C T G C T A A C A C T G G C A G A G A T A A A A G A A G G A G A A T A G C T G T T A A A A T A A C T G A T C A G A C A A A T A G T C T A A T T T T T T C T G C T G A A A G G T T T T T T G C T…
644	Rilland_NL_19.9.2021	Thrips tabaci	H1	451	C A A A A A A T C A A A A A A G G T G T T G A T A T A A A A C A G G G T C C C C T C C C C C T C T A G G G T C A A A A A A A G A G G T A T T T A A G T T T C G G T C A G T T A A A A G T A T T G T G A T A G C T C C C G C T A A C A C T G G C A A A G A T A A A A G A A G A A G A A T G G C T G T T A A A A T A A C T G A T C A G A C A A A T A G T C T A A T T T T T T C T G C T G A A A G G T T T T T T G C T…
645	Rilland_NL_19.9.2021	Thrips tabaci	H1	451	C A A A A A A T C A A A A A A G G T G T T G A T A T A A A A C A G G G T C C C C T C C C C C T C T A G G G T C A A A A A A A G A G G T A T T T A A G T T T C G G T C A G T T A A A A G T A T T G T G A T A G C T C C C G C T A A C A C T G G C A A A G A T A A A A G A A G A A G A A T G G C T G T T A A A A T A A C T G A T C A G A C A A A T A G T C T A A T T T T T T C T G C T G A A A G G T T T T T T G C T…
646	Rilland_NL_19.9.2021	Thrips tabaci	H1	451	C A A A A A A T C A A A A A A G G T G T T G A T A T A A A A C A G G G T C C C C T C C C C C T C T A G G G T C A A A A A A A G A G G T A T T T A A G T T T C G G T C A G T T A A A A G T A T T G T G A T A G C T C C C G C T A A C A C T G G C A A A G A T A A A A G A A G A A G A A T G G C T G T T A A A A T A A C T G A T C A G A C A A A T A G T C T A A T T T T T T C T G C T G A A A G G T T T T T T G C T…
647	Rilland_NL_19.9.2021	Thrips tabaci	H1	451	C A A A A A A T C A A A A A A G G T G T T G A T A T A A A A C A G G G T C C C C T C C C C C T C T A G G G T C A A A A A A A G A G G T A T T T A A G T T T C G G T C A G T T A A A A G T A T T G T G A T A G C T C C C G C T A A C A C T G G C A A A G A T A A A A G A A G A A G A A T G G C T G T T A A A A T A A C T G A T C A G A C A A A T A G T C T A A T T T T T T C T G C T G A A A G G T T T T T T G C T…
648	Rilland_NL_19.9.2021	Thrips tabaci	H1	451	C A A A A A A T C A A A A A A G G T G T T G A T A T A A A A C A G G G T C C C C T C C C C C T C T A G G G T C A A A A A A A G A G G T A T T T A A G T T T C G G T C A G T T A A A A G T A T T G T G A T A G C T C C C G C T A A C A C T G G C A A A G A T A A A A G A A G A A G A A T G G C T G T T A A A A T A A C T G A T C A G A C A A A T A G T C T A A T T T T T T C T G C T G A A A G G T T T T T T G C T…
649	Rilland_NL_19.9.2021	Thrips tabaci	H1	451	C A A A A A A T C A A A A A A G G T G T T G A T A T A A A A C A G G G T C C C C T C C C C C T C T A G G G T C A A A A A A A G A G G T A T T T A A G T T T C G G T C A G T T A A A A G T A T T G T G A T A G C T C C C G C T A A C A C T G G C A A A G A T A A A A G A A G A A G A A T G G C T G T T A A A A T A A C T G A T C A G A C A A A T A G T C T A A T T T T T T C T G C T G A A A G G T T T T T T G C T…
650	Rilland_NL_19.9.2021	Thrips tabaci	H1	451	C A A A A A A T C A A A A A A G G T G T T G A T A T A A A A C A G G G T C C C C T C C C C C T C T A G G G T C A A A A A A A G A G G T A T T T A A G T T T C G G T C A G T T A A A A G T A T T G T G A T A G C T C C C G C T A A C A C T G G C A A A G A T A A A A G A A G A A G A A T G G C T G T T A A A A T A A C T G A T C A G A C A A A T A G T C T A A T T T T T T C T G C T G A A A G G T T T T T T G C T…
651	Rilland_NL_19.9.2021	Thrips tabaci	H1	451	C A A A A A A T C A A A A A A G G T G T T G A T A T A A A A C A G G G T C C C C T C C C C C T C T A G G G T C A A A A A A A G A G G T A T T T A A G T T T C G G T C A G T T A A A A G T A T T G T G A T A G C T C C C G C T A A C A C T G G C A A A G A T A A A A G A A G A A G A A T G G C T G T T A A A A T A A C T G A T C A G A C A A A T A G T C T A A T T T T T T C T G C T G A A A G G T T T T T T G C T…
652	Rilland_NL_19.9.2021	Thrips tabaci	H1	451	C A A A A A A T C A A A A A A G G T G T T G A T A T A A A A C A G G G T C C C C T C C C C C T C T A G G G T C A A A A A A A G A G G T A T T T A A G T T T C G G T C A G T T A A A A G T A T T G T G A T A G C T C C C G C T A A C A C T G G C A A A G A T A A A A G A A G A A G A A T G G C T G T T A A A A T A A C T G A T C A G A C A A A T A G T C T A A T T T T T T C T G C T G A A A G G T T T T T T G C T…
653	Rilland_NL_19.9.2021	Thrips tabaci	H1	451	C A A A A A A T C A A A A A A G G T G T T G A T A T A A A A C A G G G T C C C C T C C C C C T C T A G G G T C A A A A A A A G A G G T A T T T A A G T T T C G G T C A G T T A A A A G T A T T G T G A T A G C T C C C G C T A A C A C T G G C A A A G A T A A A A G A A G A A G A A T G G C T G T T A A A A T A A C T G A T C A G A C A A A T A G T C T A A T T T T T T C T G C T G A A A G G T T T T T T G C T…
654	Rilland_NL_19.9.2021	Thrips tabaci	H1	451	C A A A A A A T C A A A A A A G G T G T T G A T A T A A A A C A G G G T C C C C T C C C C C T C T A G G G T C A A A A A A A G A G G T A T T T A A G T T T C G G T C A G T T A A A A G T A T T G T G A T A G C T C C C G C T A A C A C T G G C A A A G A T A A A A G A A G A A G A A T G G C T G T T A A A A T A A C T G A T C A G A C A A A T A G T C T A A T T T T T T C T G C T G A A A G G T T T T T T G C T…
655	Rilland_NL_19.9.2021	Thrips tabaci	H1	451	C A A A A A A T C A A A A A A G G T G T T G A T A T A A A A C A G G G T C C C C T C C C C C T C T A G G G T C A A A A A A A G A G G T A T T T A A G T T T C G G T C A G T T A A A A G T A T T G T G A T A G C T C C C G C T A A C A C T G G C A A A G A T A A A A G A A G A A G A A T G G C T G T T A A A A T A A C T G A T C A G A C A A A T A G T C T A A T T T T T T C T G C T G A A A G G T T T T T T G C T…
656	Rilland_NL_19.9.2021	Thrips tabaci	H1	451	C A A A A A A T C A A A A A A G G T G T T G A T A T A A A A C A G G G T C C C C T C C C C C T C T A G G G T C A A A A A A A G A G G T A T T T A A G T T T C G G T C A G T T A A A A G T A T T G T G A T A G C T C C C G C T A A C A C T G G C A A A G A T A A A A G A A G A A G A A T G G C T G T T A A A A T A A C T G A T C A G A C A A A T A G T C T A A T T T T T T C T G C T G A A A G G T T T T T T G C T…
657	Rilland_NL_19.9.2021	Thrips tabaci	H1	451	C A A A A A A T C A A A A A A G G T G T T G A T A T A A A A C A G G G T C C C C T C C C C C T C T A G G G T C A A A A A A A G A G G T A T T T A A G T T T C G G T C A G T T A A A A G T A T T G T G A T A G C T C C C G C T A A C A C T G G C A A A G A T A A A A G A A G A A G A A T G G C T G T T A A A A T A A C T G A T C A G A C A A A T A G T C T A A T T T T T T C T G C T G A A A G G T T T T T T G C T…
658	Rilland_NL_19.9.2021	Thrips tabaci	HU89	451	C A A A A A A T C A A A A A A G G T G T T G A T A T A A A A C A G G G T C C C C T C C C C C T C T A G G G T C A A A A A A A G A G G T A T T T A A G T T T C G G T C A G T T A A A A G T A T T G T G A G A G C T C C C G C T A A C A C T G G C A A A G A T A A A A G A A G A A G A A T G G C T G T T A A A A T A A C T G A T C A G A C A A A T A G T C T A A T T T T T T C T G C T G A A A G G T T T T T T G C T…
659	Rilland_NL_19.9.2021	Thrips tabaci	H1	261 & 451	C A A A A A A T C A A A A A A G G T G T T G A T A T A A A A C A G G G T C C C C T C C C C C T C T A G G G T C A A A A A A A G A G G T A T T T A A G T T T C G G T C A G T T A A A A G T A T T G T G A T A G C T C C C G C T A A C A C T G G C A A A G A T A A A A G A A G A A G A A T G G C T G T T A A A A T A A C T G A T C A G A C A A A T A G T C T A A T T T T T T C T G C T G A A A G G T T T T T T G C T…
660	Rilland_NL_19.9.2021	Thrips tabaci	H1	451	C A A A A A A T C A A A A A A G G T G T T G A T A T A A A A C A G G G T C C C C T C C C C C T C T A G G G T C A A A A A A A G A G G T A T T T A A G T T T C G G T C A G T T A A A A G T A T T G T G A T A G C T C C C G C T A A C A C T G G C A A A G A T A A A A G A A G A A G A A T G G C T G T T A A A A T A A C T G A T C A G A C A A A T A G T C T A A T T T T T T C T G C T G A A A G G T T T T T T G C T…
661	Rilland_NL_19.9.2021	Thrips tabaci	H1	451	C A A A A A A T C A A A A A A G G T G T T G A T A T A A A A C A G G G T C C C C T C C C C C T C T A G G G T C A A A A A A A G A G G T A T T T A A G T T T C G G T C A G T T A A A A G T A T T G T G A T A G C T C C C G C T A A C A C T G G C A A A G A T A A A A G A A G A A G A A T G G C T G T T A A A A T A A C T G A T C A G A C A A A T A G T C T A A T T T T T T C T G C T G A A A G G T T T T T T G C T…
662	Rilland_NL_19.9.2021	Thrips tabaci	H1	451	C A A A A A A T C A A A A A A G G T G T T G A T A T A A A A C A G G G T C C C C T C C C C C T C T A G G G T C A A A A A A A G A G G T A T T T A A G T T T C G G T C A G T T A A A A G T A T T G T G A T A G C T C C C G C T A A C A C T G G C A A A G A T A A A A G A A G A A G A A T G G C T G T T A A A A T A A C T G A T C A G A C A A A T A G T C T A A T T T T T T C T G C T G A A A G G T T T T T T G C T…
663	Rilland_NL_19.9.2021	Thrips tabaci	H1	451	C A A A A A A T C A A A A A A G G T G T T G A T A T A A A A C A G G G T C C C C T C C C C C T C T A G G G T C A A A A A A A G A G G T A T T T A A G T T T C G G T C A G T T A A A A G T A T T G T G A T A G C T C C C G C T A A C A C T G G C A A A G A T A A A A G A A G A A G A A T G G C T G T T A A A A T A A C T G A T C A G A C A A A T A G T C T A A T T T T T T C T G C T G A A A G G T T T T T T G C T…
664	Rilland_NL_19.9.2021	Thrips tabaci	H1	451	C A A A A A A T C A A A A A A G G T G T T G A T A T A A A A C A G G G T C C C C T C C C C C T C T A G G G T C A A A A A A A G A G G T A T T T A A G T T T C G G T C A G T T A A A A G T A T T G T G A T A G C T C C C G C T A A C A C T G G C A A A G A T A A A A G A A G A A G A A T G G C T G T T A A A A T A A C T G A T C A G A C A A A T A G T C T A A T T T T T T C T G C T G A A A G G T T T T T T G C T…
665	Rilland_NL_19.9.2021	Thrips tabaci	H1	451	C A A A A A A T C A A A A A A G G T G T T G A T A T A A A A C A G G G T C C C C T C C C C C T C T A G G G T C A A A A A A A G A G G T A T T T A A G T T T C G G T C A G T T A A A A G T A T T G T G A T A G C T C C C G C T A A C A C T G G C A A A G A T A A A A G A A G A A G A A T G G C T G T T A A A A T A A C T G A T C A G A C A A A T A G T C T A A T T T T T T C T G C T G A A A G G T T T T T T G C T…
666	Rilland_NL_19.9.2021	Thrips tabaci	H1	451	C A A A A A A T C A A A A A A G G T G T T G A T A T A A A A C A G G G T C C C C T C C C C C T C T A G G G T C A A A A A A A G A G G T A T T T A A G T T T C G G T C A G T T A A A A G T A T T G T G A T A G C T C C C G C T A A C A C T G G C A A A G A T A A A A G A A G A A G A A T G G C T G T T A A A A T A A C T G A T C A G A C A A A T A G T C T A A T T T T T T C T G C T G A A A G G T T T T T T G C T…
667	Rilland_NL_19.9.2021	Thrips tabaci	H1	261 & 451	C A A A A A A T C A A A A A A G G T G T T G A T A T A A A A C A G G G T C C C C T C C C C C T C T A G G G T C A A A A A A A G A G G T A T T T A A G T T T C G G T C A G T T A A A A G T A T T G T G A T A G C T C C C G C T A A C A C T G G C A A A G A T A A A A G A A G A A G A A T G G C T G T T A A A A T A A C T G A T C A G A C A A A T A G T C T A A T T T T T T C T G C T G A A A G G T T T T T T G C T…
669	Rilland_NL_19.9.2021	Thrips tabaci	H1	451	C A A A A A A T C A A A A A A G G T G T T G A T A T A A A A C A G G G T C C C C T C C C C C T C T A G G G T C A A A A A A A G A G G T A T T T A A G T T T C G G T C A G T T A A A A G T A T T G T G A T A G C T C C C G C T A A C A C T G G C A A A G A T A A A A G A A G A A G A A T G G C T G T T A A A A T A A C T G A T C A G A C A A A T A G T C T A A T T T T T T C T G C T G A A A G G T T T T T T G C T…
670	Rilland_NL_19.9.2021	Thrips tabaci	H1	451	C A A A A A A T C A A A A A A G G T G T T G A T A T A A A A C A G G G T C C C C T C C C C C T C T A G G G T C A A A A A A A G A G G T A T T T A A G T T T C G G T C A G T T A A A A G T A T T G T G A T A G C T C C C G C T A A C A C T G G C A A A G A T A A A A G A A G A A G A A T G G C T G T T A A A A T A A C T G A T C A G A C A A A T A G T C T A A T T T T T T C T G C T G A A A G G T T T T T T G C T…
671	Rilland_NL_19.9.2021	Thrips tabaci	H1	451	C A A A A A A T C A A A A A A G G T G T T G A T A T A A A A C A G G G T C C C C T C C C C C T C T A G G G T C A A A A A A A G A G G T A T T T A A G T T T C G G T C A G T T A A A A G T A T T G T G A T A G C T C C C G C T A A C A C T G G C A A A G A T A A A A G A A G A A G A A T G G C T G T T A A A A T A A C T G A T C A G A C A A A T A G T C T A A T T T T T T C T G C T G A A A G G T T T T T T G C T…
672	Rilland_NL_19.9.2021	Thrips tabaci	H1	451	C A A A A A A T C A A A A A A G G T G T T G A T A T A A A A C A G G G T C C C C T C C C C C T C T A G G G T C A A A A A A A G A G G T A T T T A A G T T T C G G T C A G T T A A A A G T A T T G T G A T A G C T C C C G C T A A C A C T G G C A A A G A T A A A A G A A G A A G A A T G G C T G T T A A A A T A A C T G A T C A G A C A A A T A G T C T A A T T T T T T C T G C T G A A A G G T T T T T T G C T…
673	Rilland_NL_19.9.2021	Thrips tabaci	H1	451	C A A A A A A T C A A A A A A G G T G T T G A T A T A A A A C A G G G T C C C C T C C C C C T C T A G G G T C A A A A A A A G A G G T A T T T A A G T T T C G G T C A G T T A A A A G T A T T G T G A T A G C T C C C G C T A A C A C T G G C A A A G A T A A A A G A A G A A G A A T G G C T G T T A A A A T A A C T G A T C A G A C A A A T A G T C T A A T T T T T T C T G C T G A A A G G T T T T T T G C T…
674	Rilland_NL_19.9.2021	Thrips tabaci	H1	261 & 451	C A A A A A A T C A A A A A A G G T G T T G A T A T A A A A C A G G G T C C C C T C C C C C T C T A G G G T C A A A A A A A G A G G T A T T T A A G T T T C G G T C A G T T A A A A G T A T T G T G A T A G C T C C C G C T A A C A C T G G C A A A G A T A A A A G A A G A A G A A T G G C T G T T A A A A T A A C T G A T C A G A C A A A T A G T C T A A T T T T T T C T G C T G A A A G G T T T T T T G C T…
675	Rilland_NL_19.9.2021	Thrips tabaci	H1	451	C A A A A A A T C A A A A A A G G T G T T G A T A T A A A A C A G G G T C C C C T C C C C C T C T A G G G T C A A A A A A A G A G G T A T T T A A G T T T C G G T C A G T T A A A A G T A T T G T G A T A G C T C C C G C T A A C A C T G G C A A A G A T A A A A G A A G A A G A A T G G C T G T T A A A A T A A C T G A T C A G A C A A A T A G T C T A A T T T T T T C T G C T G A A A G G T T T T T T G C T…
676	Rilland_NL_19.9.2021	Thrips tabaci	H1	261 & 451	C A A A A A A T C A A A A A A G G T G T T G A T A T A A A A C A G G G T C C C C T C C C C C T C T A G G G T C A A A A A A A G A G G T A T T T A A G T T T C G G T C A G T T A A A A G T A T T G T G A T A G C T C C C G C T A A C A C T G G C A A A G A T A A A A G A A G A A G A A T G G C T G T T A A A A T A A C T G A T C A G A C A A A T A G T C T A A T T T T T T C T G C T G A A A G G T T T T T T G C T…
677	Woldendorp_NL_11.8.2021	Thrips tabaci	H1	451	C A A A A A A T C A A A A A A G G T G T T G A T A T A A A A C A G G G T C C C C T C C C C C T C T A G G G T C A A A A A A A G A G G T A T T T A A G T T T C G G T C A G T T A A A A G T A T T G T G A T A G C T C C C G C T A A C A C T G G C A A A G A T A A A A G A A G A A G A A T G G C T G T T A A A A T A A C T G A T C A G A C A A A T A G T C T A A T T T T T T C T G C T G A A A G G T T T T T T G C T…
678	Woldendorp_NL_11.8.2021	Thrips tabaci	H1	451	C A A A A A A T C A A A A A A G G T G T T G A T A T A A A A C A G G G T C C C C T C C C C C T C T A G G G T C A A A A A A A G A G G T A T T T A A G T T T C G G T C A G T T A A A A G T A T T G T G A T A G C T C C C G C T A A C A C T G G C A A A G A T A A A A G A A G A A G A A T G G C T G T T A A A A T A A C T G A T C A G A C A A A T A G T C T A A T T T T T T C T G C T G A A A G G T T T T T T G C T…
679	Woldendorp_NL_11.8.2021	Thrips tabaci	H59	451	C A A A A A A T C A A A A A A G G T G T A G A T A T A A A A C A G G G T C C C C T C C C C C T C T A G G G T C A A A A A A A G A G G T A T T T A A G T T T C G G T C A G T T A A A A G T A T T G T G A T A G C T C C C G C T A A C A C T G G C A A A G A T A A A A G A A G A A G A A T G G C T G T T A A A A T A A C T G A T C A G A C A A A T A G T C T A A T T T T T T C T G C T G A A A G G T T T T T T G C T…
680	Woldendorp_NL_11.8.2021	Thrips tabaci	H1	451	C A A A A A A T C A A A A A A G G T G T T G A T A T A A A A C A G G G T C C C C T C C C C C T C T A G G G T C A A A A A A A G A G G T A T T T A A G T T T C G G T C A G T T A A A A G T A T T G T G A T A G C T C C C G C T A A C A C T G G C A A A G A T A A A A G A A G A A G A A T G G C T G T T A A A A T A A C T G A T C A G A C A A A T A G T C T A A T T T T T T C T G C T G A A A G G T T T T T T G C T…
681	Woldendorp_NL_11.8.2021	Thrips tabaci	H1	451	C A A A A A A T C A A A A A A G G T G T T G A T A T A A A A C A G G G T C C C C T C C C C C T C T A G G G T C A A A A A A A G A G G T A T T T A A G T T T C G G T C A G T T A A A A G T A T T G T G A T A G C T C C C G C T A A C A C T G G C A A A G A T A A A A G A A G A A G A A T G G C T G T T A A A A T A A C T G A T C A G A C A A A T A G T C T A A T T T T T T C T G C T G A A A G G T T T T T T G C T…
682	Woldendorp_NL_11.8.2021	Thrips tabaci	H1	451	C A A A A A A T C A A A A A A G G T G T T G A T A T A A A A C A G G G T C C C C T C C C C C T C T A G G G T C A A A A A A A G A G G T A T T T A A G T T T C G G T C A G T T A A A A G T A T T G T G A T A G C T C C C G C T A A C A C T G G C A A A G A T A A A A G A A G A A G A A T G G C T G T T A A A A T A A C T G A T C A G A C A A A T A G T C T A A T T T T T T C T G C T G A A A G G T T T T T T G C T…
684	Woldendorp_NL_11.8.2021	Thrips tabaci	H1	451	C A A A A A A T C A A A A A A G G T G T T G A T A T A A A A C A G G G T C C C C T C C C C C T C T A G G G T C A A A A A A A G A G G T A T T T A A G T T T C G G T C A G T T A A A A G T A T T G T G A T A G C T C C C G C T A A C A C T G G C A A A G A T A A A A G A A G A A G A A T G G C T G T T A A A A T A A C T G A T C A G A C A A A T A G T C T A A T T T T T T C T G C T G A A A G G T T T T T T G C T…
685	Woldendorp_NL_11.8.2021	Thrips tabaci	H1	451	C A A A A A A T C A A A A A A G G T G T T G A T A T A A A A C A G G G T C C C C T C C C C C T C T A G G G T C A A A A A A A G A G G T A T T T A A G T T T C G G T C A G T T A A A A G T A T T G T G A T A G C T C C C G C T A A C A C T G G C A A A G A T A A A A G A A G A A G A A T G G C T G T T A A A A T A A C T G A T C A G A C A A A T A G T C T A A T T T T T T C T G C T G A A A G G T T T T T T G C T…
686	Woldendorp_NL_11.8.2021	Thrips tabaci	H1	451	C A A A A A A T C A A A A A A G G T G T T G A T A T A A A A C A G G G T C C C C T C C C C C T C T A G G G T C A A A A A A A G A G G T A T T T A A G T T T C G G T C A G T T A A A A G T A T T G T G A T A G C T C C C G C T A A C A C T G G C A A A G A T A A A A G A A G A A G A A T G G C T G T T A A A A T A A C T G A T C A G A C A A A T A G T C T A A T T T T T T C T G C T G A A A G G T T T T T T G C T…
687	Woldendorp_NL_11.8.2021	Thrips tabaci	H1	451	C A A A A A A T C A A A A A A G G T G T T G A T A T A A A A C A G G G T C C C C T C C C C C T C T A G G G T C A A A A A A A G A G G T A T T T A A G T T T C G G T C A G T T A A A A G T A T T G T G A T A G C T C C C G C T A A C A C T G G C A A A G A T A A A A G A A G A A G A A T G G C T G T T A A A A T A A C T G A T C A G A C A A A T A G T C T A A T T T T T T C T G C T G A A A G G T T T T T T G C T…
688	Woldendorp_NL_11.8.2021	Thrips tabaci	H1	451	C A A A A A A T C A A A A A A G G T G T T G A T A T A A A A C A G G G T C C C C T C C C C C T C T A G G G T C A A A A A A A G A G G T A T T T A A G T T T C G G T C A G T T A A A A G T A T T G T G A T A G C T C C C G C T A A C A C T G G C A A A G A T A A A A G A A G A A G A A T G G C T G T T A A A A T A A C T G A T C A G A C A A A T A G T C T A A T T T T T T C T G C T G A A A G G T T T T T T G C T…
689	Woldendorp_NL_11.8.2021	Thrips tabaci	H1	451	C A A A A A A T C A A A A A A G G T G T T G A T A T A A A A C A G G G T C C C C T C C C C C T C T A G G G T C A A A A A A A G A G G T A T T T A A G T T T C G G T C A G T T A A A A G T A T T G T G A T A G C T C C C G C T A A C A C T G G C A A A G A T A A A A G A A G A A G A A T G G C T G T T A A A A T A A C T G A T C A G A C A A A T A G T C T A A T T T T T T C T G C T G A A A G G T T T T T T G C T…
690	Woldendorp_NL_11.8.2021	Thrips tabaci	H1	451	C A A A A A A T C A A A A A A G G T G T T G A T A T A A A A C A G G G T C C C C T C C C C C T C T A G G G T C A A A A A A A G A G G T A T T T A A G T T T C G G T C A G T T A A A A G T A T T G T G A T A G C T C C C G C T A A C A C T G G C A A A G A T A A A A G A A G A A G A A T G G C T G T T A A A A T A A C T G A T C A G A C A A A T A G T C T A A T T T T T T C T G C T G A A A G G T T T T T T G C T…
691	Woldendorp_NL_11.8.2021	Thrips tabaci	H1	451	C A A A A A A T C A A A A A A G G T G T T G A T A T A A A A C A G G G T C C C C T C C C C C T C T A G G G T C A A A A A A A G A G G T A T T T A A G T T T C G G T C A G T T A A A A G T A T T G T G A T A G C T C C C G C T A A C A C T G G C A A A G A T A A A A G A A G A A G A A T G G C T G T T A A A A T A A C T G A T C A G A C A A A T A G T C T A A T T T T T T C T G C T G A A A G G T T T T T T G C T…
692	Woldendorp_NL_11.8.2021	Thrips tabaci	H1	451	C A A A A A A T C A A A A A A G G T G T T G A T A T A A A A C A G G G T C C C C T C C C C C T C T A G G G T C A A A A A A A G A G G T A T T T A A G T T T C G G T C A G T T A A A A G T A T T G T G A T A G C T C C C G C T A A C A C T G G C A A A G A T A A A A G A A G A A G A A T G G C T G T T A A A A T A A C T G A T C A G A C A A A T A G T C T A A T T T T T T C T G C T G A A A G G T T T T T T G C T…
693	Woldendorp_NL_11.8.2021	Thrips tabaci	H1	451	C A A A A A A T C A A A A A A G G T G T T G A T A T A A A A C A G G G T C C C C T C C C C C T C T A G G G T C A A A A A A A G A G G T A T T T A A G T T T C G G T C A G T T A A A A G T A T T G T G A T A G C T C C C G C T A A C A C T G G C A A A G A T A A A A G A A G A A G A A T G G C T G T T A A A A T A A C T G A T C A G A C A A A T A G T C T A A T T T T T T C T G C T G A A A G G T T T T T T G C T…
694	Woldendorp_NL_11.8.2021	Thrips tabaci	H1	451	C A A A A A A T C A A A A A A G G T G T T G A T A T A A A A C A G G G T C C C C T C C C C C T C T A G G G T C A A A A A A A G A G G T A T T T A A G T T T C G G T C A G T T A A A A G T A T T G T G A T A G C T C C C G C T A A C A C T G G C A A A G A T A A A A G A A G A A G A A T G G C T G T T A A A A T A A C T G A T C A G A C A A A T A G T C T A A T T T T T T C T G C T G A A A G G T T T T T T G C T…
695	Woldendorp_NL_11.8.2021	Thrips tabaci	H1	451	C A A A A A A T C A A A A A A G G T G T T G A T A T A A A A C A G G G T C C C C T C C C C C T C T A G G G T C A A A A A A A G A G G T A T T T A A G T T T C G G T C A G T T A A A A G T A T T G T G A T A G C T C C C G C T A A C A C T G G C A A A G A T A A A A G A A G A A G A A T G G C T G T T A A A A T A A C T G A T C A G A C A A A T A G T C T A A T T T T T T C T G C T G A A A G G T T T T T T G C T…
696	Woldendorp_NL_11.8.2021	Thrips tabaci	H1	451	C A A A A A A T C A A A A A A G G T G T T G A T A T A A A A C A G G G T C C C C T C C C C C T C T A G G G T C A A A A A A A G A G G T A T T T A A G T T T C G G T C A G T T A A A A G T A T T G T G A T A G C T C C C G C T A A C A C T G G C A A A G A T A A A A G A A G A A G A A T G G C T G T T A A A A T A A C T G A T C A G A C A A A T A G T C T A A T T T T T T C T G C T G A A A G G T T T T T T G C T…
697	Woldendorp_NL_11.8.2021	Thrips tabaci	H1	451	C A A A A A A T C A A A A A A G G T G T T G A T A T A A A A C A G G G T C C C C T C C C C C T C T A G G G T C A A A A A A A G A G G T A T T T A A G T T T C G G T C A G T T A A A A G T A T T G T G A T A G C T C C C G C T A A C A C T G G C A A A G A T A A A A G A A G A A G A A T G G C T G T T A A A A T A A C T G A T C A G A C A A A T A G T C T A A T T T T T T C T G C T G A A A G G T T T T T T G C T…
698	Woldendorp_NL_11.8.2021	Thrips tabaci	H1	451	C A A A A A A T C A A A A A A G G T G T T G A T A T A A A A C A G G G T C C C C T C C C C C T C T A G G G T C A A A A A A A G A G G T A T T T A A G T T T C G G T C A G T T A A A A G T A T T G T G A T A G C T C C C G C T A A C A C T G G C A A A G A T A A A A G A A G A A G A A T G G C T G T T A A A A T A A C T G A T C A G A C A A A T A G T C T A A T T T T T T C T G C T G A A A G G T T T T T T G C T…
699	Woldendorp_NL_11.8.2021	Thrips tabaci	H1	451	C A A A A A A T C A A A A A A G G T G T T G A T A T A A A A C A G G G T C C C C T C C C C C T C T A G G G T C A A A A A A A G A G G T A T T T A A G T T T C G G T C A G T T A A A A G T A T T G T G A T A G C T C C C G C T A A C A C T G G C A A A G A T A A A A G A A G A A G A A T G G C T G T T A A A A T A A C T G A T C A G A C A A A T A G T C T A A T T T T T T C T G C T G A A A G G T T T T T T G C T…
700	Woldendorp_NL_11.8.2021	Thrips tabaci	H1	451	C A A A A A A T C A A A A A A G G T G T T G A T A T A A A A C A G G G T C C C C T C C C C C T C T A G G G T C A A A A A A A G A G G T A T T T A A G T T T C G G T C A G T T A A A A G T A T T G T G A T A G C T C C C G C T A A C A C T G G C A A A G A T A A A A G A A G A A G A A T G G C T G T T A A A A T A A C T G A T C A G A C A A A T A G T C T A A T T T T T T C T G C T G A A A G G T T T T T T G C T…
701	Woldendorp_NL_11.8.2021	Thrips tabaci	H1	451	C A A A A A A T C A A A A A A G G T G T T G A T A T A A A A C A G G G T C C C C T C C C C C T C T A G G G T C A A A A A A A G A G G T A T T T A A G T T T C G G T C A G T T A A A A G T A T T G T G A T A G C T C C C G C T A A C A C T G G C A A A G A T A A A A G A A G A A G A A T G G C T G T T A A A A T A A C T G A T C A G A C A A A T A G T C T A A T T T T T T C T G C T G A A A G G T T T T T T G C T…
702	Woldendorp_NL_11.8.2021	Thrips tabaci	H1	451	C A A A A A A T C A A A A A A G G T G T T G A T A T A A A A C A G G G T C C C C T C C C C C T C T A G G G T C A A A A A A A G A G G T A T T T A A G T T T C G G T C A G T T A A A A G T A T T G T G A T A G C T C C C G C T A A C A C T G G C A A A G A T A A A A G A A G A A G A A T G G C T G T T A A A A T A A C T G A T C A G A C A A A T A G T C T A A T T T T T T C T G C T G A A A G G T T T T T T G C T…
703	Woldendorp_NL_11.8.2021	Thrips tabaci	HU40	451	C A A A A A A T C A A A A A A G G T G T T G A T A T A A A A C A G G G T C C C C T C C C C C T C T A G G G T C A A A A A A A G A G G T A T T T A A G T T T C G G T C A G T T A A A A G T A T T G T G A T A G C T C C C G C T A A C A C T G G C A A A G A T A A A A G A A G A A G A A T G G C T G T T A A A A T A A C T G A T C A G A C A A A T A G T C T A A T T T T T T C T G C T G A A A G G T T T T T T G C T…
704	Woldendorp_NL_11.8.2021	Thrips tabaci	H1	451	C A A A A A A T C A A A A A A G G T G T T G A T A T A A A A C A G G G T C C C C T C C C C C T C T A G G G T C A A A A A A A G A G G T A T T T A A G T T T C G G T C A G T T A A A A G T A T T G T G A T A G C T C C C G C T A A C A C T G G C A A A G A T A A A A G A A G A A G A A T G G C T G T T A A A A T A A C T G A T C A G A C A A A T A G T C T A A T T T T T T C T G C T G A A A G G T T T T T T G C T…
705	Woldendorp_NL_11.8.2021	Thrips tabaci	H1	451	C A A A A A A T C A A A A A A G G T G T T G A T A T A A A A C A G G G T C C C C T C C C C C T C T A G G G T C A A A A A A A G A G G T A T T T A A G T T T C G G T C A G T T A A A A G T A T T G T G A T A G C T C C C G C T A A C A C T G G C A A A G A T A A A A G A A G A A G A A T G G C T G T T A A A A T A A C T G A T C A G A C A A A T A G T C T A A T T T T T T C T G C T G A A A G G T T T T T T G C T…
706	Woldendorp_NL_11.8.2021	Thrips tabaci	H1	451	C A A A A A A T C A A A A A A G G T G T T G A T A T A A A A C A G G G T C C C C T C C C C C T C T A G G G T C A A A A A A A G A G G T A T T T A A G T T T C G G T C A G T T A A A A G T A T T G T G A T A G C T C C C G C T A A C A C T G G C A A A G A T A A A A G A A G A A G A A T G G C T G T T A A A A T A A C T G A T C A G A C A A A T A G T C T A A T T T T T T C T G C T G A A A G G T T T T T T G C T…
707	Woldendorp_NL_11.8.2021	Thrips tabaci	H1	261 & 451	C A A A A A A T C A A A A A A G G T G T T G A T A T A A A A C A G G G T C C C C T C C C C C T C T A G G G T C A A A A A A A G A G G T A T T T A A G T T T C G G T C A G T T A A A A G T A T T G T G A T A G C T C C C G C T A A C A C T G G C A A A G A T A A A A G A A G A A G A A T G G C T G T T A A A A T A A C T G A T C A G A C A A A T A G T C T A A T T T T T T C T G C T G A A A G G T T T T T T G C T…
708	Woldendorp_NL_11.8.2021	Thrips tabaci	H1	261 & 451	C A A A A A A T C A A A A A A G G T G T T G A T A T A A A A C A G G G T C C C C T C C C C C T C T A G G G T C A A A A A A A G A G G T A T T T A A G T T T C G G T C A G T T A A A A G T A T T G T G A T A G C T C C C G C T A A C A C T G G C A A A G A T A A A A G A A G A A G A A T G G C T G T T A A A A T A A C T G A T C A G A C A A A T A G T C T A A T T T T T T C T G C T G A A A G G T T T T T T G C T…
709	Woldendorp_NL_11.8.2021	Thrips tabaci	H1	451	C A A A A A A T C A A A A A A G G T G T T G A T A T A A A A C A G G G T C C C C T C C C C C T C T A G G G T C A A A A A A A G A G G T A T T T A A G T T T C G G T C A G T T A A A A G T A T T G T G A T A G C T C C C G C T A A C A C T G G C A A A G A T A A A A G A A G A A G A A T G G C T G T T A A A A T A A C T G A T C A G A C A A A T A G T C T A A T T T T T T C T G C T G A A A G G T T T T T T G C T…
710	Zeewolde_NL_8.2021	Thrips tabaci	H1	261 & 451	C A A A A A A T C A A A A A A G G T G T T G A T A T A A A A C A G G G T C C C C T C C C C C T C T A G G G T C A A A A A A A G A G G T A T T T A A G T T T C G G T C A G T T A A A A G T A T T G T G A T A G C T C C C G C T A A C A C T G G C A A A G A T A A A A G A A G A A G A A T G G C T G T T A A A A T A A C T G A T C A G A C A A A T A G T C T A A T T T T T T C T G C T G A A A G G T T T T T T G C T…
711	Zeewolde_NL_8.2021	Thrips tabaci	H1	261 & 451	C A A A A A A T C A A A A A A G G T G T T G A T A T A A A A C A G G G T C C C C T C C C C C T C T A G G G T C A A A A A A A G A G G T A T T T A A G T T T C G G T C A G T T A A A A G T A T T G T G A T A G C T C C C G C T A A C A C T G G C A A A G A T A A A A G A A G A A G A A T G G C T G T T A A A A T A A C T G A T C A G A C A A A T A G T C T A A T T T T T T C T G C T G A A A G G T T T T T T G C T…
712	Zeewolde_NL_8.2021	Thrips tabaci	H1	261 & 451	C A A A A A A T C A A A A A A G G T G T T G A T A T A A A A C A G G G T C C C C T C C C C C T C T A G G G T C A A A A A A A G A G G T A T T T A A G T T T C G G T C A G T T A A A A G T A T T G T G A T A G C T C C C G C T A A C A C T G G C A A A G A T A A A A G A A G A A G A A T G G C T G T T A A A A T A A C T G A T C A G A C A A A T A G T C T A A T T T T T T C T G C T G A A A G G T T T T T T G C T…
713	Zeewolde_NL_8.2021	Thrips tabaci	H1	451	C A A A A A A T C A A A A A A G G T G T T G A T A T A A A A C A G G G T C C C C T C C C C C T C T A G G G T C A A A A A A A G A G G T A T T T A A G T T T C G G T C A G T T A A A A G T A T T G T G A T A G C T C C C G C T A A C A C T G G C A A A G A T A A A A G A A G A A G A A T G G C T G T T A A A A T A A C T G A T C A G A C A A A T A G T C T A A T T T T T T C T G C T G A A A G G T T T T T T G C T…
714	Zeewolde_NL_8.2021	Thrips tabaci	H1	261 & 451	C A A A A A A T C A A A A A A G G T G T T G A T A T A A A A C A G G G T C C C C T C C C C C T C T A G G G T C A A A A A A A G A G G T A T T T A A G T T T C G G T C A G T T A A A A G T A T T G T G A T A G C T C C C G C T A A C A C T G G C A A A G A T A A A A G A A G A A G A A T G G C T G T T A A A A T A A C T G A T C A G A C A A A T A G T C T A A T T T T T T C T G C T G A A A G G T T T T T T G C T…
715	Zeewolde_NL_8.2021	Thrips tabaci	H1	261 & 451	C A A A A A A T C A A A A A A G G T G T T G A T A T A A A A C A G G G T C C C C T C C C C C T C T A G G G T C A A A A A A A G A G G T A T T T A A G T T T C G G T C A G T T A A A A G T A T T G T G A T A G C T C C C G C T A A C A C T G G C A A A G A T A A A A G A A G A A G A A T G G C T G T T A A A A T A A C T G A T C A G A C A A A T A G T C T A A T T T T T T C T G C T G A A A G G T T T T T T G C T…
716	Zeewolde_NL_8.2021	Thrips tabaci	H1	261 & 451	C A A A A A A T C A A A A A A G G T G T T G A T A T A A A A C A G G G T C C C C T C C C C C T C T A G G G T C A A A A A A A G A G G T A T T T A A G T T T C G G T C A G T T A A A A G T A T T G T G A T A G C T C C C G C T A A C A C T G G C A A A G A T A A A A G A A G A A G A A T G G C T G T T A A A A T A A C T G A T C A G A C A A A T A G T C T A A T T T T T T C T G C T G A A A G G T T T T T T G C T…
717	Zeewolde_NL_8.2021	Thrips tabaci	H1	261 & 451	C A A A A A A T C A A A A A A G G T G T T G A T A T A A A A C A G G G T C C C C T C C C C C T C T A G G G T C A A A A A A A G A G G T A T T T A A G T T T C G G T C A G T T A A A A G T A T T G T G A T A G C T C C C G C T A A C A C T G G C A A A G A T A A A A G A A G A A G A A T G G C T G T T A A A A T A A C T G A T C A G A C A A A T A G T C T A A T T T T T T C T G C T G A A A G G T T T T T T G C T…
718	Zeewolde_NL_8.2021	Thrips tabaci	H1	261 & 451	C A A A A A A T C A A A A A A G G T G T T G A T A T A A A A C A G G G T C C C C T C C C C C T C T A G G G T C A A A A A A A G A G G T A T T T A A G T T T C G G T C A G T T A A A A G T A T T G T G A T A G C T C C C G C T A A C A C T G G C A A A G A T A A A A G A A G A A G A A T G G C T G T T A A A A T A A C T G A T C A G A C A A A T A G T C T A A T T T T T T C T G C T G A A A G G T T T T T T G C T…
719	Zeewolde_NL_8.2021	Thrips tabaci	H1	451	C A A A A A A T C A A A A A A G G T G T T G A T A T A A A A C A G G G T C C C C T C C C C C T C T A G G G T C A A A A A A A G A G G T A T T T A A G T T T C G G T C A G T T A A A A G T A T T G T G A T A G C T C C C G C T A A C A C T G G C A A A G A T A A A A G A A G A A G A A T G G C T G T T A A A A T A A C T G A T C A G A C A A A T A G T C T A A T T T T T T C T G C T G A A A G G T T T T T T G C T…
720	Zeewolde_NL_8.2021	Thrips tabaci	H1	451	C A A A A A A T C A A A A A A G G T G T T G A T A T A A A A C A G G G T C C C C T C C C C C T C T A G G G T C A A A A A A A G A G G T A T T T A A G T T T C G G T C A G T T A A A A G T A T T G T G A T A G C T C C C G C T A A C A C T G G C A A A G A T A A A A G A A G A A G A A T G G C T G T T A A A A T A A C T G A T C A G A C A A A T A G T C T A A T T T T T T C T G C T G A A A G G T T T T T T G C T…
721	Zeewolde_NL_8.2021	Thrips tabaci	H1	261 & 451	C A A A A A A T C A A A A A A G G T G T T G A T A T A A A A C A G G G T C C C C T C C C C C T C T A G G G T C A A A A A A A G A G G T A T T T A A G T T T C G G T C A G T T A A A A G T A T T G T G A T A G C T C C C G C T A A C A C T G G C A A A G A T A A A A G A A G A A G A A T G G C T G T T A A A A T A A C T G A T C A G A C A A A T A G T C T A A T T T T T T C T G C T G A A A G G T T T T T T G C T…
722	Zeewolde_NL_8.2021	Thrips tabaci	H1	451	C A A A A A A T C A A A A A A G G T G T T G A T A T A A A A C A G G G T C C C C T C C C C C T C T A G G G T C A A A A A A A G A G G T A T T T A A G T T T C G G T C A G T T A A A A G T A T T G T G A T A G C T C C C G C T A A C A C T G G C A A A G A T A A A A G A A G A A G A A T G G C T G T T A A A A T A A C T G A T C A G A C A A A T A G T C T A A T T T T T T C T G C T G A A A G G T T T T T T G C T…
723	Zeewolde_NL_8.2021	Thrips tabaci	H1	451	C A A A A A A T C A A A A A A G G T G T T G A T A T A A A A C A G G G T C C C C T C C C C C T C T A G G G T C A A A A A A A G A G G T A T T T A A G T T T C G G T C A G T T A A A A G T A T T G T G A T A G C T C C C G C T A A C A C T G G C A A A G A T A A A A G A A G A A G A A T G G C T G T T A A A A T A A C T G A T C A G A C A A A T A G T C T A A T T T T T T C T G C T G A A A G G T T T T T T G C T…
724	Zeewolde_NL_8.2021	Thrips tabaci	H1	451	C A A A A A A T C A A A A A A G G T G T T G A T A T A A A A C A G G G T C C C C T C C C C C T C T A G G G T C A A A A A A A G A G G T A T T T A A G T T T C G G T C A G T T A A A A G T A T T G T G A T A G C T C C C G C T A A C A C T G G C A A A G A T A A A A G A A G A A G A A T G G C T G T T A A A A T A A C T G A T C A G A C A A A T A G T C T A A T T T T T T C T G C T G A A A G G T T T T T T G C T…
725	Zeewolde_NL_8.2021	Thrips tabaci	H1	451	C A A A A A A T C A A A A A A G G T G T T G A T A T A A A A C A G G G T C C C C T C C C C C T C T A G G G T C A A A A A A A G A G G T A T T T A A G T T T C G G T C A G T T A A A A G T A T T G T G A T A G C T C C C G C T A A C A C T G G C A A A G A T A A A A G A A G A A G A A T G G C T G T T A A A A T A A C T G A T C A G A C A A A T A G T C T A A T T T T T T C T G C T G A A A G G T T T T T T G C T…
726	Zeewolde_NL_8.2021	Thrips tabaci	H1	451	C A A A A A A T C A A A A A A G G T G T T G A T A T A A A A C A G G G T C C C C T C C C C C T C T A G G G T C A A A A A A A G A G G T A T T T A A G T T T C G G T C A G T T A A A A G T A T T G T G A T A G C T C C C G C T A A C A C T G G C A A A G A T A A A A G A A G A A G A A T G G C T G T T A A A A T A A C T G A T C A G A C A A A T A G T C T A A T T T T T T C T G C T G A A A G G T T T T T T G C T…
727	Zeewolde_NL_8.2021	Thrips tabaci	H1	451	C A A A A A A T C A A A A A A G G T G T T G A T A T A A A A C A G G G T C C C C T C C C C C T C T A G G G T C A A A A A A A G A G G T A T T T A A G T T T C G G T C A G T T A A A A G T A T T G T G A T A G C T C C C G C T A A C A C T G G C A A A G A T A A A A G A A G A A G A A T G G C T G T T A A A A T A A C T G A T C A G A C A A A T A G T C T A A T T T T T T C T G C T G A A A G G T T T T T T G C T…
728	Zeewolde_NL_8.2021	Thrips tabaci	H1	451	C A A A A A A T C A A A A A A G G T G T T G A T A T A A A A C A G G G T C C C C T C C C C C T C T A G G G T C A A A A A A A G A G G T A T T T A A G T T T C G G T C A G T T A A A A G T A T T G T G A T A G C T C C C G C T A A C A C T G G C A A A G A T A A A A G A A G A A G A A T G G C T G T T A A A A T A A C T G A T C A G A C A A A T A G T C T A A T T T T T T C T G C T G A A A G G T T T T T T G C T…
729	Zeewolde_NL_8.2021	Thrips tabaci	H1	451	C A A A A A A T C A A A A A A G G T G T T G A T A T A A A A C A G G G T C C C C T C C C C C T C T A G G G T C A A A A A A A G A G G T A T T T A A G T T T C G G T C A G T T A A A A G T A T T G T G A T A G C T C C C G C T A A C A C T G G C A A A G A T A A A A G A A G A A G A A T G G C T G T T A A A A T A A C T G A T C A G A C A A A T A G T C T A A T T T T T T C T G C T G A A A G G T T T T T T G C T…
730	Zeewolde_NL_8.2021	Thrips tabaci	H1	451	C A A A A A A T C A A A A A A G G T G T T G A T A T A A A A C A G G G T C C C C T C C C C C T C T A G G G T C A A A A A A A G A G G T A T T T A A G T T T C G G T C A G T T A A A A G T A T T G T G A T A G C T C C C G C T A A C A C T G G C A A A G A T A A A A G A A G A A G A A T G G C T G T T A A A A T A A C T G A T C A G A C A A A T A G T C T A A T T T T T T C T G C T G A A A G G T T T T T T G C T…
731	Zeewolde_NL_8.2021	Thrips tabaci	H1	451	C A A A A A A T C A A A A A A G G T G T T G A T A T A A A A C A G G G T C C C C T C C C C C T C T A G G G T C A A A A A A A G A G G T A T T T A A G T T T C G G T C A G T T A A A A G T A T T G T G A T A G C T C C C G C T A A C A C T G G C A A A G A T A A A A G A A G A A G A A T G G C T G T T A A A A T A A C T G A T C A G A C A A A T A G T C T A A T T T T T T C T G C T G A A A G G T T T T T T G C T…
732	Zeewolde_NL_8.2021	Thrips tabaci	H1	451	C A A A A A A T C A A A A A A G G T G T T G A T A T A A A A C A G G G T C C C C T C C C C C T C T A G G G T C A A A A A A A G A G G T A T T T A A G T T T C G G T C A G T T A A A A G T A T T G T G A T A G C T C C C G C T A A C A C T G G C A A A G A T A A A A G A A G A A G A A T G G C T G T T A A A A T A A C T G A T C A G A C A A A T A G T C T A A T T T T T T C T G C T G A A A G G T T T T T T G C T…
733	Zeewolde_NL_8.2021	Thrips tabaci	H1	451	C A A A A A A T C A A A A A A G G T G T T G A T A T A A A A C A G G G T C C C C T C C C C C T C T A G G G T C A A A A A A A G A G G T A T T T A A G T T T C G G T C A G T T A A A A G T A T T G T G A T A G C T C C C G C T A A C A C T G G C A A A G A T A A A A G A A G A A G A A T G G C T G T T A A A A T A A C T G A T C A G A C A A A T A G T C T A A T T T T T T C T G C T G A A A G G T T T T T T G C T…
734	Zeewolde_NL_8.2021	Thrips tabaci	H1	261 & 451	C A A A A A A T C A A A A A A G G T G T T G A T A T A A A A C A G G G T C C C C T C C C C C T C T A G G G T C A A A A A A A G A G G T A T T T A A G T T T C G G T C A G T T A A A A G T A T T G T G A T A G C T C C C G C T A A C A C T G G C A A A G A T A A A A G A A G A A G A A T G G C T G T T A A A A T A A C T G A T C A G A C A A A T A G T C T A A T T T T T T C T G C T G A A A G G T T T T T T G C T…
735	Zeewolde_NL_8.2021	Thrips tabaci	H1	261 & 451	C A A A A A A T C A A A A A A G G T G T T G A T A T A A A A C A G G G T C C C C T C C C C C T C T A G G G T C A A A A A A A G A G G T A T T T A A G T T T C G G T C A G T T A A A A G T A T T G T G A T A G C T C C C G C T A A C A C T G G C A A A G A T A A A A G A A G A A G A A T G G C T G T T A A A A T A A C T G A T C A G A C A A A T A G T C T A A T T T T T T C T G C T G A A A G G T T T T T T G C T…
736	Zeewolde_NL_8.2021	Thrips tabaci	H1	261 & 451	C A A A A A A T C A A A A A A G G T G T T G A T A T A A A A C A G G G T C C C C T C C C C C T C T A G G G T C A A A A A A A G A G G T A T T T A A G T T T C G G T C A G T T A A A A G T A T T G T G A T A G C T C C C G C T A A C A C T G G C A A A G A T A A A A G A A G A A G A A T G G C T G T T A A A A T A A C T G A T C A G A C A A A T A G T C T A A T T T T T T C T G C T G A A A G G T T T T T T G C T…
737	Zeewolde_NL_8.2021	Thrips tabaci	H1	261 & 451	C A A A A A A T C A A A A A A G G T G T T G A T A T A A A A C A G G G T C C C C T C C C C C T C T A G G G T C A A A A A A A G A G G T A T T T A A G T T T C G G T C A G T T A A A A G T A T T G T G A T A G C T C C C G C T A A C A C T G G C A A A G A T A A A A G A A G A A G A A T G G C T G T T A A A A T A A C T G A T C A G A C A A A T A G T C T A A T T T T T T C T G C T G A A A G G T T T T T T G C T…
738	Zeewolde_NL_8.2021	Thrips tabaci	H1	261 & 451	C A A A A A A T C A A A A A A G G T G T T G A T A T A A A A C A G G G T C C C C T C C C C C T C T A G G G T C A A A A A A A G A G G T A T T T A A G T T T C G G T C A G T T A A A A G T A T T G T G A T A G C T C C C G C T A A C A C T G G C A A A G A T A A A A G A A G A A G A A T G G C T G T T A A A A T A A C T G A T C A G A C A A A T A G T C T A A T T T T T T C T G C T G A A A G G T T T T T T G C T…
739	Zeewolde_NL_8.2021	Thrips tabaci	H1	261 & 451	C A A A A A A T C A A A A A A G G T G T T G A T A T A A A A C A G G G T C C C C T C C C C C T C T A G G G T C A A A A A A A G A G G T A T T T A A G T T T C G G T C A G T T A A A A G T A T T G T G A T A G C T C C C G C T A A C A C T G G C A A A G A T A A A A G A A G A A G A A T G G C T G T T A A A A T A A C T G A T C A G A C A A A T A G T C T A A T T T T T T C T G C T G A A A G G T T T T T T G C T…
740	Zeewolde_NL_8.2021	Thrips tabaci	H1	261 & 451	C A A A A A A T C A A A A A A G G T G T T G A T A T A A A A C A G G G T C C C C T C C C C C T C T A G G G T C A A A A A A A G A G G T A T T T A A G T T T C G G T C A G T T A A A A G T A T T G T G A T A G C T C C C G C T A A C A C T G G C A A A G A T A A A A G A A G A A G A A T G G C T G T T A A A A T A A C T G A T C A G A C A A A T A G T C T A A T T T T T T C T G C T G A A A G G T T T T T T G C T…
741	Zeewolde_NL_8.2021	Thrips tabaci	H1	261 & 451	C A A A A A A T C A A A A A A G G T G T T G A T A T A A A A C A G G G T C C C C T C C C C C T C T A G G G T C A A A A A A A G A G G T A T T T A A G T T T C G G T C A G T T A A A A G T A T T G T G A T A G C T C C C G C T A A C A C T G G C A A A G A T A A A A G A A G A A G A A T G G C T G T T A A A A T A A C T G A T C A G A C A A A T A G T C T A A T T T T T T C T G C T G A A A G G T T T T T T G C T…
742	Zeewolde_NL_8.2021	Thrips tabaci	H1	261 & 451	C A A A A A A T C A A A A A A G G T G T T G A T A T A A A A C A G G G T C C C C T C C C C C T C T A G G G T C A A A A A A A G A G G T A T T T A A G T T T C G G T C A G T T A A A A G T A T T G T G A T A G C T C C C G C T A A C A C T G G C A A A G A T A A A A G A A G A A G A A T G G C T G T T A A A A T A A C T G A T C A G A C A A A T A G T C T A A T T T T T T C T G C T G A A A G G T T T T T T G C T…
743	Warmenhuizen_NL_20.8.2021	Thrips tabaci	H1	261 & 451	C A A A A A A T C A A A A A A G G T G T T G A T A T A A A A C A G G G T C C C C T C C C C C T C T A G G G T C A A A A A A A G A G G T A T T T A A G T T T C G G T C A G T T A A A A G T A T T G T G A T A G C T C C C G C T A A C A C T G G C A A A G A T A A A A G A A G A A G A A T G G C T G T T A A A A T A A C T G A T C A G A C A A A T A G T C T A A T T T T T T C T G C T G A A A G G T T T T T T G C T…
a	Warmenhuizen_NL_20.8.2021	Frankliniella occidentalis	F.o. H2		C A A A A A A T C A A A A C A A G T G C T G G T A T A A A A C T G G G T C C C C A C C T C C T C T C G G A T C A A A G A A G G A T G T A T T T A A G T T T C G G T C T G T T A A T A A T A T T G T A A T A G C T C C T G C T A A A A C T G G T A A C G A C A A T A A T A A T A A A A T A G C T G T T A A A A T A A C T G A T C A A A C A A A T A A A G T T A T C T T T T C C G T T G T T A A T T T T T T G A T C…
745	Warmenhuizen_NL_20.8.2021	Frankliniella occidentalis	F.o. H2		C A A A A A A T C A A A A C A A G T G C T G G T A T A A A A C T G G G T C C C C A C C T C C T C T C G G A T C A A A G A A G G A T G T A T T T A A G T T T C G G T C T G T T A A T A A T A T T G T A A T A G C T C C T G C T A A A A C T G G T A A C G A C A A T A A T A A T A A A A T A G C T G T T A A A A T A A C T G A T C A A A C A A A T A A A G T T A T C T T T T C C G T T G T T A A T T T T T T G A T C…
746	Warmenhuizen_NL_20.8.2021	Frankliniella occidentalis	F.o. H2		C A A A A A A T C A A A A C A A G T G C T G G T A T A A A A C T G G G T C C C C A C C T C C T C T C G G A T C A A A G A A G G A T G T A T T T A A G T T T C G G T C T G T T A A T A A T A T T G T A A T A G C T C C T G C T A A A A C T G G T A A C G A C A A T A A T A A T A A A A T A G C T G T T A A A A T A A C T G A T C A A A C A A A T A A A G T T A T C T T T T C C G T T G T T A A T T T T T T G A T C…
747	Warmenhuizen_NL_20.8.2021	Thrips tabaci	H1	451	C A A A A A A T C A A A A A A G G T G T T G A T A T A A A A C A G G G T C C C C T C C C C C T C T A G G G T C A A A A A A A G A G G T A T T T A A G T T T C G G T C A G T T A A A A G T A T T G T G A T A G C T C C C G C T A A C A C T G G C A A A G A T A A A A G A A G A A G A A T G G C T G T T A A A A T A A C T G A T C A G A C A A A T A G T C T A A T T T T T T C T G C T G A A A G G T T T T T T G C T…
748	Warmenhuizen_NL_20.8.2021	Thrips tabaci	H1	261 & 451	C A A A A A A T C A A A A A A G G T G T T G A T A T A A A A C A G G G T C C C C T C C C C C T C T A G G G T C A A A A A A A G A G G T A T T T A A G T T T C G G T C A G T T A A A A G T A T T G T G A T A G C T C C C G C T A A C A C T G G C A A A G A T A A A A G A A G A A G A A T G G C T G T T A A A A T A A C T G A T C A G A C A A A T A G T C T A A T T T T T T C T G C T G A A A G G T T T T T T G C T…
749	Warmenhuizen_NL_20.8.2021	Frankliniella occidentalis	F.o. H2		C A A A A A A T C A A A A C A A G T G C T G G T A T A A A A C T G G G T C C C C A C C T C C T C T C G G A T C A A A G A A G G A T G T A T T T A A G T T T C G G T C T G T T A A T A A T A T T G T A A T A G C T C C T G C T A A A A C T G G T A A C G A C A A T A A T A A T A A A A T A G C T G T T A A A A T A A C T G A T C A A A C A A A T A A A G T T A T C T T T T C C G T T G T T A A T T T T T T G A T C…
750	Warmenhuizen_NL_20.8.2021	Frankliniella occidentalis	F.o. H6		C A A A A A A T C A A A A C A A G T G C T G G T A T A A A A C T G G G T C C C C A C C T C C T C T C G G A T C A A A G A A G G A T G T A T T T A A G T T T C G G T C T G T T A A T A A T A T T G T A A T A G C T C C T G C T A A A A C T G G T A A C G A C A A T A A T A A T A A A A T A G C T G T T A A A A T A A C T G A T C A A A C A A A T A A A G T T A T C T T T T C C G T T G T T A A T T T T T T G A T C…
751	Warmenhuizen_NL_20.8.2021	Frankliniella occidentalis	F.o. H3		C A A A A A A T C A A A A C A A G T G C T G G T A T A A A A C T G G G T C C C C A C C T C C T C T C G G A T C A A A G A A G G A T G T A T T T A A G T T T C G G T C T G T T A A T A A T A T T G T A A T A G C T C C T G C T A A A A C T G G T A A C G A C A A T A A T A A T A A A A T A G C T G T T A A A A T A A C T G A T C A A A C A A A T A A A G T T A T C T T T T C C G T T G T T A A T T T T T T G A T C…
752	Warmenhuizen_NL_20.8.2021	Thrips tabaci	H1	451	C A A A A A A T C A A A A A A G G T G T T G A T A T A A A A C A G G G T C C C C T C C C C C T C T A G G G T C A A A A A A A G A G G T A T T T A A G T T T C G G T C A G T T A A A A G T A T T G T G A T A G C T C C C G C T A A C A C T G G C A A A G A T A A A A G A A G A A G A A T G G C T G T T A A A A T A A C T G A T C A G A C A A A T A G T C T A A T T T T T T C T G C T G A A A G G T T T T T T G C T…
753	Warmenhuizen_NL_20.8.2021	Frankliniella occidentalis	F.o. H4		C A A A A A A T C A A A A C A A G T G C T G G T A T A A A A C T G G G T C C C C A C C T C C T C T C G G A T C A A A G A A G G A T G T A T T T A A G T T T C G G T C T G T T A A T A A T A T T G T A A T A G C T C C T G C T A A A A C T G G T A A C G A C A A T C A T A A T A A A A T A G C T G T T A A A A T A A C T G A T C A A A C A A A T A A A G T T A T C T T T T C C G T T G T T A A T T T T T T G A T C…
754	Warmenhuizen_NL_20.8.2021	Thrips tabaci	H1	451	C A A A A A A T C A A A A A A G G T G T T G A T A T A A A A C A G G G T C C C C T C C C C C T C T A G G G T C A A A A A A A G A G G T A T T T A A G T T T C G G T C A G T T A A A A G T A T T G T G A T A G C T C C C G C T A A C A C T G G C A A A G A T A A A A G A A G A A G A A T G G C T G T T A A A A T A A C T G A T C A G A C A A A T A G T C T A A T T T T T T C T G C T G A A A G G T T T T T T G C T…
755	Warmenhuizen_NL_20.8.2021	Frankliniella occidentalis	F.o. H4		C A A A A A A T C A A A A C A A G T G C T G G T A T A A A A C T G G G T C C C C A C C T C C T C T C G G A T C A A A G A A G G A T G T A T T T A A G T T T C G G T C T G T T A A T A A T A T T G T A A T A G C T C C T G C T A A A A C T G G T A A C G A C A A T C A T A A T A A A A T A G C T G T T A A A A T A A C T G A T C A A A C A A A T A A A G T T A T C T T T T C C G T T G T T A A T T T T T T G A T C…
756	Warmenhuizen_NL_20.8.2021	Frankliniella occidentalis	F.o. H3		C A A A A A A T C A A A A C A A G T G C T G G T A T A A A A C T G G G T C C C C A C C T C C T C T C G G A T C A A A G A A G G A T G T A T T T A A G T T T C G G T C T G T T A A T A A T A T T G T A A T A G C T C C T G C T A A A A C T G G T A A C G A C A A T A A T A A T A A A A T A G C T G T T A A A A T A A C T G A T C A A A C A A A T A A A G T T A T C T T T T C C G T T G T T A A T T T T T T G A T C…
757	Warmenhuizen_NL_20.8.2021	Frankliniella occidentalis	F.o. H3		C A A A A A A T C A A A A C A A G T G C T G G T A T A A A A C T G G G T C C C C A C C T C C T C T C G G A T C A A A G A A G G A T G T A T T T A A G T T T C G G T C T G T T A A T A A T A T T G T A A T A G C T C C T G C T A A A A C T G G T A A C G A C A A T A A T A A T A A A A T A G C T G T T A A A A T A A C T G A T C A A A C A A A T A A A G T T A T C T T T T C C G T T G T T A A T T T T T T G A T C…
758	Warmenhuizen_NL_20.8.2021	Frankliniella occidentalis	F.o. H3		C A A A A A A T C A A A A C A A G T G C T G G T A T A A A A C T G G G T C C C C A C C T C C T C T C G G A T C A A A G A A G G A T G T A T T T A A G T T T C G G T C T G T T A A T A A T A T T G T A A T A G C T C C T G C T A A A A C T G G T A A C G A C A A T A A T A A T A A A A T A G C T G T T A A A A T A A C T G A T C A A A C A A A T A A A G T T A T C T T T T C C G T T G T T A A T T T T T T G A T C…
759	Warmenhuizen_NL_20.8.2021	Thrips tabaci	H1	451	C A A A A A A T C A A A A A A G G T G T T G A T A T A A A A C A G G G T C C C C T C C C C C T C T A G G G T C A A A A A A A G A G G T A T T T A A G T T T C G G T C A G T T A A A A G T A T T G T G A T A G C T C C C G C T A A C A C T G G C A A A G A T A A A A G A A G A A G A A T G G C T G T T A A A A T A A C T G A T C A G A C A A A T A G T C T A A T T T T T T C T G C T G A A A G G T T T T T T G C T…
760	Warmenhuizen_NL_20.8.2021	Frankliniella occidentalis	F.o. H2		C A A A A A A T C A A A A C A A G T G C T G G T A T A A A A C T G G G T C C C C A C C T C C T C T C G G A T C A A A G A A G G A T G T A T T T A A G T T T C G G T C T G T T A A T A A T A T T G T A A T A G C T C C T G C T A A A A C T G G T A A C G A C A A T A A T A A T A A A A T A G C T G T T A A A A T A A C T G A T C A A A C A A A T A A A G T T A T C T T T T C C G T T G T T A A T T T T T T G A T C…
761	Warmenhuizen_NL_20.8.2021	Frankliniella occidentalis	F.o. H2		C A A A A A A T C A A A A C A A G T G C T G G T A T A A A A C T G G G T C C C C A C C T C C T C T C G G A T C A A A G A A G G A T G T A T T T A A G T T T C G G T C T G T T A A T A A T A T T G T A A T A G C T C C T G C T A A A A C T G G T A A C G A C A A T A A T A A T A A A A T A G C T G T T A A A A T A A C T G A T C A A A C A A A T A A A G T T A T C T T T T C C G T T G T T A A T T T T T T G A T C…
762	Warmenhuizen_NL_20.8.2021	Thrips tabaci	H1	261 & 451	C A A A A A A T C A A A A A A G G T G T T G A T A T A A A A C A G G G T C C C C T C C C C C T C T A G G G T C A A A A A A A G A G G T A T T T A A G T T T C G G T C A G T T A A A A G T A T T G T G A T A G C T C C C G C T A A C A C T G G C A A A G A T A A A A G A A G A A G A A T G G C T G T T A A A A T A A C T G A T C A G A C A A A T A G T C T A A T T T T T T C T G C T G A A A G G T T T T T T G C T…
763	Warmenhuizen_NL_20.8.2021	Frankliniella occidentalis	F.o. H2		C A A A A A A T C A A A A C A A G T G C T G G T A T A A A A C T G G G T C C C C A C C T C C T C T C G G A T C A A A G A A G G A T G T A T T T A A G T T T C G G T C T G T T A A T A A T A T T G T A A T A G C T C C T G C T A A A A C T G G T A A C G A C A A T A A T A A T A A A A T A G C T G T T A A A A T A A C T G A T C A A A C A A A T A A A G T T A T C T T T T C C G T T G T T A A T T T T T T G A T C…
764	Warmenhuizen_NL_20.8.2021	Frankliniella occidentalis	F. o. HU10		C A A A A A A T C A A A A C A A G T G C T G G T A T A A A A C T G G G T C C C C A C C T C C T C T C G G A T C A A A G A A G G A T G T A T T T A A G T T T C G G T C T G T T A A T A A T A T T G T A A T A G C T C C T G C T A A A A C T G G T A A C G A C A A T A A T A A T A A A A T A G C T G T T A A A A T A A C T G A T C A A A C A A A T A A A G T T A T C T T T T C C G T T G T T A A T T T T T T G A T C…
765	Warmenhuizen_NL_20.8.2021	Frankliniella occidentalis	F.o. H2		C A A A A A A T C A A A A C A A G T G C T G G T A T A A A A C T G G G T C C C C A C C T C C T C T C G G A T C A A A G A A G G A T G T A T T T A A G T T T C G G T C T G T T A A T A A T A T T G T A A T A G C T C C T G C T A A A A C T G G T A A C G A C A A T A A T A A T A A A A T A G C T G T T A A A A T A A C T G A T C A A A C A A A T A A A G T T A T C T T T T C C G T T G T T A A T T T T T T G A T C…
766	Warmenhuizen_NL_20.8.2021	Frankliniella occidentalis	F.o. H6		C A A A A A A T C A A A A C A A G T G C T G G T A T A A A A C T G G G T C C C C A C C T C C T C T C G G A T C A A A G A A G G A T G T A T T T A A G T T T C G G T C T G T T A A T A A T A T T G T A A T A G C T C C T G C T A A A A C T G G T A A C G A C A A T A A T A A T A A A A T A G C T G T T A A A A T A A C T G A T C A A A C A A A T A A A G T T A T C T T T T C C G T T G T T A A T T T T T T G A T C…
767	Warmenhuizen_NL_20.8.2021	Thrips tabaci	H1	451	C A A A A A A T C A A A A A A G G T G T T G A T A T A A A A C A G G G T C C C C T C C C C C T C T A G G G T C A A A A A A A G A G G T A T T T A A G T T T C G G T C A G T T A A A A G T A T T G T G A T A G C T C C C G C T A A C A C T G G C A A A G A T A A A A G A A G A A G A A T G G C T G T T A A A A T A A C T G A T C A G A C A A A T A G T C T A A T T T T T T C T G C T G A A A G G T T T T T T G C T…
768	Warmenhuizen_NL_20.8.2021	Frankliniella occidentalis	F.o. H2		C A A A A A A T C A A A A C A A G T G C T G G T A T A A A A C T G G G T C C C C A C C T C C T C T C G G A T C A A A G A A G G A T G T A T T T A A G T T T C G G T C T G T T A A T A A T A T T G T A A T A G C T C C T G C T A A A A C T G G T A A C G A C A A T A A T A A T A A A A T A G C T G T T A A A A T A A C T G A T C A A A C A A A T A A A G T T A T C T T T T C C G T T G T T A A T T T T T T G A T C…
769	Warmenhuizen_NL_20.8.2021	Thrips tabaci	H1	451	C A A A A A A T C A A A A A A G G T G T T G A T A T A A A A C A G G G T C C C C T C C C C C T C T A G G G T C A A A A A A A G A G G T A T T T A A G T T T C G G T C A G T T A A A A G T A T T G T G A T A G C T C C C G C T A A C A C T G G C A A A G A T A A A A G A A G A A G A A T G G C T G T T A A A A T A A C T G A T C A G A C A A A T A G T C T A A T T T T T T C T G C T G A A A G G T T T T T T G C T…
770	Warmenhuizen_NL_20.8.2021	Thrips tabaci	H1	451	C A A A A A A T C A A A A A A G G T G T T G A T A T A A A A C A G G G T C C C C T C C C C C T C T A G G G T C A A A A A A A G A G G T A T T T A A G T T T C G G T C A G T T A A A A G T A T T G T G A T A G C T C C C G C T A A C A C T G G C A A A G A T A A A A G A A G A A G A A T G G C T G T T A A A A T A A C T G A T C A G A C A A A T A G T C T A A T T T T T T C T G C T G A A A G G T T T T T T G C T…
771	Warmenhuizen_NL_20.8.2021	Frankliniella occidentalis	F.o. H2		C A A A A A A T C A A A A C A A G T G C T G G T A T A A A A C T G G G T C C C C A C C T C C T C T C G G A T C A A A G A A G G A T G T A T T T A A G T T T C G G T C T G T T A A T A A T A T T G T A A T A G C T C C T G C T A A A A C T G G T A A C G A C A A T A A T A A T A A A A T A G C T G T T A A A A T A A C T G A T C A A A C A A A T A A A G T T A T C T T T T C C G T T G T T A A T T T T T T G A T C…
772	Warmenhuizen_NL_20.8.2021	Frankliniella occidentalis	F.o. H3		C A A A A A A T C A A A A C A A G T G C T G G T A T A A A A C T G G G T C C C C A C C T C C T C T C G G A T C A A A G A A G G A T G T A T T T A A G T T T C G G T C T G T T A A T A A T A T T G T A A T A G C T C C T G C T A A A A C T G G T A A C G A C A A T A A T A A T A A A A T A G C T G T T A A A A T A A C T G A T C A A A C A A A T A A A G T T A T C T T T T C C G T T G T T A A T T T T T T G A T C…
774	Warmenhuizen_NL_20.8.2021	Thrips tabaci	H1	261 & 451	C A A A A A A T C A A A A A A G G T G T T G A T A T A A A A C A G G G T C C C C T C C C C C T C T A G G G T C A A A A A A A G A G G T A T T T A A G T T T C G G T C A G T T A A A A G T A T T G T G A T A G C T C C C G C T A A C A C T G G C A A A G A T A A A A G A A G A A G A A T G G C T G T T A A A A T A A C T G A T C A G A C A A A T A G T C T A A T T T T T T C T G C T G A A A G G T T T T T T G C T…
775	Warmenhuizen_NL_20.8.2021	Thrips tabaci	H1	451	C A A A A A A T C A A A A A A G G T G T T G A T A T A A A A C A G G G T C C C C T C C C C C T C T A G G G T C A A A A A A A G A G G T A T T T A A G T T T C G G T C A G T T A A A A G T A T T G T G A T A G C T C C C G C T A A C A C T G G C A A A G A T A A A A G A A G A A G A A T G G C T G T T A A A A T A A C T G A T C A G A C A A A T A G T C T A A T T T T T T C T G C T G A A A G G T T T T T T G C T…
776	Neeritter_NL_21.8.2021	Thrips tabaci	H1	261 & 451	C A A A A A A T C A A A A A A G G T G T T G A T A T A A A A C A G G G T C C C C T C C C C C T C T A G G G T C A A A A A A A G A G G T A T T T A A G T T T C G G T C A G T T A A A A G T A T T G T G A T A G C T C C C G C T A A C A C T G G C A A A G A T A A A A G A A G A A G A A T G G C T G T T A A A A T A A C T G A T C A G A C A A A T A G T C T A A T T T T T T C T G C T G A A A G G T T T T T T G C T…
777	Neeritter_NL_21.8.2021	Thrips tabaci	H1	261 & 451	C A A A A A A T C A A A A A A G G T G T T G A T A T A A A A C A G G G T C C C C T C C C C C T C T A G G G T C A A A A A A A G A G G T A T T T A A G T T T C G G T C A G T T A A A A G T A T T G T G A T A G C T C C C G C T A A C A C T G G C A A A G A T A A A A G A A G A A G A A T G G C T G T T A A A A T A A C T G A T C A G A C A A A T A G T C T A A T T T T T T C T G C T G A A A G G T T T T T T G C T…
778	Neeritter_NL_21.8.2021	Thrips tabaci	H1	451	C A A A A A A T C A A A A A A G G T G T T G A T A T A A A A C A G G G T C C C C T C C C C C T C T A G G G T C A A A A A A A G A G G T A T T T A A G T T T C G G T C A G T T A A A A G T A T T G T G A T A G C T C C C G C T A A C A C T G G C A A A G A T A A A A G A A G A A G A A T G G C T G T T A A A A T A A C T G A T C A G A C A A A T A G T C T A A T T T T T T C T G C T G A A A G G T T T T T T G C T…
779	Neeritter_NL_21.8.2021	Thrips tabaci	H1	451	C A A A A A A T C A A A A A A G G T G T T G A T A T A A A A C A G G G T C C C C T C C C C C T C T A G G G T C A A A A A A A G A G G T A T T T A A G T T T C G G T C A G T T A A A A G T A T T G T G A T A G C T C C C G C T A A C A C T G G C A A A G A T A A A A G A A G A A G A A T G G C T G T T A A A A T A A C T G A T C A G A C A A A T A G T C T A A T T T T T T C T G C T G A A A G G T T T T T T G C T…
780	Neeritter_NL_21.8.2021	Thrips tabaci	H1	261 & 451	C A A A A A A T C A A A A A A G G T G T T G A T A T A A A A C A G G G T C C C C T C C C C C T C T A G G G T C A A A A A A A G A G G T A T T T A A G T T T C G G T C A G T T A A A A G T A T T G T G A T A G C T C C C G C T A A C A C T G G C A A A G A T A A A A G A A G A A G A A T G G C T G T T A A A A T A A C T G A T C A G A C A A A T A G T C T A A T T T T T T C T G C T G A A A G G T T T T T T G C T…
781	Neeritter_NL_21.8.2021	Thrips tabaci	H1	261 & 451	C A A A A A A T C A A A A A A G G T G T T G A T A T A A A A C A G G G T C C C C T C C C C C T C T A G G G T C A A A A A A A G A G G T A T T T A A G T T T C G G T C A G T T A A A A G T A T T G T G A T A G C T C C C G C T A A C A C T G G C A A A G A T A A A A G A A G A A G A A T G G C T G T T A A A A T A A C T G A T C A G A C A A A T A G T C T A A T T T T T T C T G C T G A A A G G T T T T T T G C T…
782	Neeritter_NL_21.8.2021	Thrips tabaci	H1	261 & 451	C A A A A A A T C A A A A A A G G T G T T G A T A T A A A A C A G G G T C C C C T C C C C C T C T A G G G T C A A A A A A A G A G G T A T T T A A G T T T C G G T C A G T T A A A A G T A T T G T G A T A G C T C C C G C T A A C A C T G G C A A A G A T A A A A G A A G A A G A A T G G C T G T T A A A A T A A C T G A T C A G A C A A A T A G T C T A A T T T T T T C T G C T G A A A G G T T T T T T G C T…
783	Neeritter_NL_21.8.2021	Thrips tabaci	H1	261 & 451	C A A A A A A T C A A A A A A G G T G T T G A T A T A A A A C A G G G T C C C C T C C C C C T C T A G G G T C A A A A A A A G A G G T A T T T A A G T T T C G G T C A G T T A A A A G T A T T G T G A T A G C T C C C G C T A A C A C T G G C A A A G A T A A A A G A A G A A G A A T G G C T G T T A A A A T A A C T G A T C A G A C A A A T A G T C T A A T T T T T T C T G C T G A A A G G T T T T T T G C T…
784	Neeritter_NL_21.8.2021	Thrips tabaci	H1	261 & 451	C A A A A A A T C A A A A A A G G T G T T G A T A T A A A A C A G G G T C C C C T C C C C C T C T A G G G T C A A A A A A A G A G G T A T T T A A G T T T C G G T C A G T T A A A A G T A T T G T G A T A G C T C C C G C T A A C A C T G G C A A A G A T A A A A G A A G A A G A A T G G C T G T T A A A A T A A C T G A T C A G A C A A A T A G T C T A A T T T T T T C T G C T G A A A G G T T T T T T G C T…
785	Neeritter_NL_21.8.2021	Thrips tabaci	H1	261 & 451	C A A A A A A T C A A A A A A G G T G T T G A T A T A A A A C A G G G T C C C C T C C C C C T C T A G G G T C A A A A A A A G A G G T A T T T A A G T T T C G G T C A G T T A A A A G T A T T G T G A T A G C T C C C G C T A A C A C T G G C A A A G A T A A A A G A A G A A G A A T G G C T G T T A A A A T A A C T G A T C A G A C A A A T A G T C T A A T T T T T T C T G C T G A A A G G T T T T T T G C T…
786	Neeritter_NL_21.8.2021	Thrips tabaci	H1	261 & 451	C A A A A A A T C A A A A A A G G T G T T G A T A T A A A A C A G G G T C C C C T C C C C C T C T A G G G T C A A A A A A A G A G G T A T T T A A G T T T C G G T C A G T T A A A A G T A T T G T G A T A G C T C C C G C T A A C A C T G G C A A A G A T A A A A G A A G A A G A A T G G C T G T T A A A A T A A C T G A T C A G A C A A A T A G T C T A A T T T T T T C T G C T G A A A G G T T T T T T G C T…
787	Neeritter_NL_21.8.2021	Thrips tabaci	H1	451	C A A A A A A T C A A A A A A G G T G T T G A T A T A A A A C A G G G T C C C C T C C C C C T C T A G G G T C A A A A A A A G A G G T A T T T A A G T T T C G G T C A G T T A A A A G T A T T G T G A T A G C T C C C G C T A A C A C T G G C A A A G A T A A A A G A A G A A G A A T G G C T G T T A A A A T A A C T G A T C A G A C A A A T A G T C T A A T T T T T T C T G C T G A A A G G T T T T T T G C T…
788	Neeritter_NL_21.8.2021	Thrips tabaci	H1	451	C A A A A A A T C A A A A A A G G T G T T G A T A T A A A A C A G G G T C C C C T C C C C C T C T A G G G T C A A A A A A A G A G G T A T T T A A G T T T C G G T C A G T T A A A A G T A T T G T G A T A G C T C C C G C T A A C A C T G G C A A A G A T A A A A G A A G A A G A A T G G C T G T T A A A A T A A C T G A T C A G A C A A A T A G T C T A A T T T T T T C T G C T G A A A G G T T T T T T G C T…
789	Neeritter_NL_21.8.2021	Thrips tabaci	H1	451	C A A A A A A T C A A A A A A G G T G T T G A T A T A A A A C A G G G T C C C C T C C C C C T C T A G G G T C A A A A A A A G A G G T A T T T A A G T T T C G G T C A G T T A A A A G T A T T G T G A T A G C T C C C G C T A A C A C T G G C A A A G A T A A A A G A A G A A G A A T G G C T G T T A A A A T A A C T G A T C A G A C A A A T A G T C T A A T T T T T T C T G C T G A A A G G T T T T T T G C T…
790	Neeritter_NL_21.8.2021	Thrips tabaci	H1	261 & 451	C A A A A A A T C A A A A A A G G T G T T G A T A T A A A A C A G G G T C C C C T C C C C C T C T A G G G T C A A A A A A A G A G G T A T T T A A G T T T C G G T C A G T T A A A A G T A T T G T G A T A G C T C C C G C T A A C A C T G G C A A A G A T A A A A G A A G A A G A A T G G C T G T T A A A A T A A C T G A T C A G A C A A A T A G T C T A A T T T T T T C T G C T G A A A G G T T T T T T G C T…
791	Neeritter_NL_21.8.2021	Thrips tabaci	H1	261 & 451	C A A A A A A T C A A A A A A G G T G T T G A T A T A A A A C A G G G T C C C C T C C C C C T C T A G G G T C A A A A A A A G A G G T A T T T A A G T T T C G G T C A G T T A A A A G T A T T G T G A T A G C T C C C G C T A A C A C T G G C A A A G A T A A A A G A A G A A G A A T G G C T G T T A A A A T A A C T G A T C A G A C A A A T A G T C T A A T T T T T T C T G C T G A A A G G T T T T T T G C T…
792	Neeritter_NL_21.8.2021	Thrips tabaci	H1	261 & 451	C A A A A A A T C A A A A A A G G T G T T G A T A T A A A A C A G G G T C C C C T C C C C C T C T A G G G T C A A A A A A A G A G G T A T T T A A G T T T C G G T C A G T T A A A A G T A T T G T G A T A G C T C C C G C T A A C A C T G G C A A A G A T A A A A G A A G A A G A A T G G C T G T T A A A A T A A C T G A T C A G A C A A A T A G T C T A A T T T T T T C T G C T G A A A G G T T T T T T G C T…
793	Neeritter_NL_21.8.2021	Thrips tabaci	H1	261 & 451	C A A A A A A T C A A A A A A G G T G T T G A T A T A A A A C A G G G T C C C C T C C C C C T C T A G G G T C A A A A A A A G A G G T A T T T A A G T T T C G G T C A G T T A A A A G T A T T G T G A T A G C T C C C G C T A A C A C T G G C A A A G A T A A A A G A A G A A G A A T G G C T G T T A A A A T A A C T G A T C A G A C A A A T A G T C T A A T T T T T T C T G C T G A A A G G T T T T T T G C T…
794	Neeritter_NL_21.8.2021	Thrips tabaci	H1	261 & 451	C A A A A A A T C A A A A A A G G T G T T G A T A T A A A A C A G G G T C C C C T C C C C C T C T A G G G T C A A A A A A A G A G G T A T T T A A G T T T C G G T C A G T T A A A A G T A T T G T G A T A G C T C C C G C T A A C A C T G G C A A A G A T A A A A G A A G A A G A A T G G C T G T T A A A A T A A C T G A T C A G A C A A A T A G T C T A A T T T T T T C T G C T G A A A G G T T T T T T G C T…
795	Neeritter_NL_21.8.2021	Thrips tabaci	H1	451	C A A A A A A T C A A A A A A G G T G T T G A T A T A A A A C A G G G T C C C C T C C C C C T C T A G G G T C A A A A A A A G A G G T A T T T A A G T T T C G G T C A G T T A A A A G T A T T G T G A T A G C T C C C G C T A A C A C T G G C A A A G A T A A A A G A A G A A G A A T G G C T G T T A A A A T A A C T G A T C A G A C A A A T A G T C T A A T T T T T T C T G C T G A A A G G T T T T T T G C T…
796	Neeritter_NL_21.8.2021	Thrips tabaci	H1	261 & 451	C A A A A A A T C A A A A A A G G T G T T G A T A T A A A A C A G G G T C C C C T C C C C C T C T A G G G T C A A A A A A A G A G G T A T T T A A G T T T C G G T C A G T T A A A A G T A T T G T G A T A G C T C C C G C T A A C A C T G G C A A A G A T A A A A G A A G A A G A A T G G C T G T T A A A A T A A C T G A T C A G A C A A A T A G T C T A A T T T T T T C T G C T G A A A G G T T T T T T G C T…
797	Neeritter_NL_21.8.2021	Thrips tabaci	H1	451	C A A A A A A T C A A A A A A G G T G T T G A T A T A A A A C A G G G T C C C C T C C C C C T C T A G G G T C A A A A A A A G A G G T A T T T A A G T T T C G G T C A G T T A A A A G T A T T G T G A T A G C T C C C G C T A A C A C T G G C A A A G A T A A A A G A A G A A G A A T G G C T G T T A A A A T A A C T G A T C A G A C A A A T A G T C T A A T T T T T T C T G C T G A A A G G T T T T T T G C T…
798	Neeritter_NL_21.8.2021	Thrips tabaci	H1	261 & 451	C A A A A A A T C A A A A A A G G T G T T G A T A T A A A A C A G G G T C C C C T C C C C C T C T A G G G T C A A A A A A A G A G G T A T T T A A G T T T C G G T C A G T T A A A A G T A T T G T G A T A G C T C C C G C T A A C A C T G G C A A A G A T A A A A G A A G A A G A A T G G C T G T T A A A A T A A C T G A T C A G A C A A A T A G T C T A A T T T T T T C T G C T G A A A G G T T T T T T G C T…
799	Neeritter_NL_21.8.2021	Thrips tabaci	H1	451	C A A A A A A T C A A A A A A G G T G T T G A T A T A A A A C A G G G T C C C C T C C C C C T C T A G G G T C A A A A A A A G A G G T A T T T A A G T T T C G G T C A G T T A A A A G T A T T G T G A T A G C T C C C G C T A A C A C T G G C A A A G A T A A A A G A A G A A G A A T G G C T G T T A A A A T A A C T G A T C A G A C A A A T A G T C T A A T T T T T T C T G C T G A A A G G T T T T T T G C T…
800	Neeritter_NL_21.8.2021	Thrips tabaci	H1	261 & 451	C A A A A A A T C A A A A A A G G T G T T G A T A T A A A A C A G G G T C C C C T C C C C C T C T A G G G T C A A A A A A A G A G G T A T T T A A G T T T C G G T C A G T T A A A A G T A T T G T G A T A G C T C C C G C T A A C A C T G G C A A A G A T A A A A G A A G A A G A A T G G C T G T T A A A A T A A C T G A T C A G A C A A A T A G T C T A A T T T T T T C T G C T G A A A G G T T T T T T G C T…
801	Neeritter_NL_21.8.2021	Thrips tabaci	H1	261 & 451	C A A A A A A T C A A A A A A G G T G T T G A T A T A A A A C A G G G T C C C C T C C C C C T C T A G G G T C A A A A A A A G A G G T A T T T A A G T T T C G G T C A G T T A A A A G T A T T G T G A T A G C T C C C G C T A A C A C T G G C A A A G A T A A A A G A A G A A G A A T G G C T G T T A A A A T A A C T G A T C A G A C A A A T A G T C T A A T T T T T T C T G C T G A A A G G T T T T T T G C T…
802	Neeritter_NL_21.8.2021	Thrips tabaci	H1	451	C A A A A A A T C A A A A A A G G T G T T G A T A T A A A A C A G G G T C C C C T C C C C C T C T A G G G T C A A A A A A A G A G G T A T T T A A G T T T C G G T C A G T T A A A A G T A T T G T G A T A G C T C C C G C T A A C A C T G G C A A A G A T A A A A G A A G A A G A A T G G C T G T T A A A A T A A C T G A T C A G A C A A A T A G T C T A A T T T T T T C T G C T G A A A G G T T T T T T G C T…
803	Neeritter_NL_21.8.2021	Thrips tabaci	H1	451	C A A A A A A T C A A A A A A G G T G T T G A T A T A A A A C A G G G T C C C C T C C C C C T C T A G G G T C A A A A A A A G A G G T A T T T A A G T T T C G G T C A G T T A A A A G T A T T G T G A T A G C T C C C G C T A A C A C T G G C A A A G A T A A A A G A A G A A G A A T G G C T G T T A A A A T A A C T G A T C A G A C A A A T A G T C T A A T T T T T T C T G C T G A A A G G T T T T T T G C T…
804	Neeritter_NL_21.8.2021	Thrips tabaci	H1	451	C A A A A A A T C A A A A A A G G T G T T G A T A T A A A A C A G G G T C C C C T C C C C C T C T A G G G T C A A A A A A A G A G G T A T T T A A G T T T C G G T C A G T T A A A A G T A T T G T G A T A G C T C C C G C T A A C A C T G G C A A A G A T A A A A G A A G A A G A A T G G C T G T T A A A A T A A C T G A T C A G A C A A A T A G T C T A A T T T T T T C T G C T G A A A G G T T T T T T G C T…
805	Neeritter_NL_21.8.2021	Thrips tabaci	H1	261 & 451	C A A A A A A T C A A A A A A G G T G T T G A T A T A A A A C A G G G T C C C C T C C C C C T C T A G G G T C A A A A A A A G A G G T A T T T A A G T T T C G G T C A G T T A A A A G T A T T G T G A T A G C T C C C G C T A A C A C T G G C A A A G A T A A A A G A A G A A G A A T G G C T G T T A A A A T A A C T G A T C A G A C A A A T A G T C T A A T T T T T T C T G C T G A A A G G T T T T T T G C T…
806	Neeritter_NL_21.8.2021	Thrips tabaci	H1	451	C A A A A A A T C A A A A A A G G T G T T G A T A T A A A A C A G G G T C C C C T C C C C C T C T A G G G T C A A A A A A A G A G G T A T T T A A G T T T C G G T C A G T T A A A A G T A T T G T G A T A G C T C C C G C T A A C A C T G G C A A A G A T A A A A G A A G A A G A A T G G C T G T T A A A A T A A C T G A T C A G A C A A A T A G T C T A A T T T T T T C T G C T G A A A G G T T T T T T G C T…
807	Neeritter_NL_21.8.2021	Thrips tabaci	H1	451	C A A A A A A T C A A A A A A G G T G T T G A T A T A A A A C A G G G T C C C C T C C C C C T C T A G G G T C A A A A A A A G A G G T A T T T A A G T T T C G G T C A G T T A A A A G T A T T G T G A T A G C T C C C G C T A A C A C T G G C A A A G A T A A A A G A A G A A G A A T G G C T G T T A A A A T A A C T G A T C A G A C A A A T A G T C T A A T T T T T T C T G C T G A A A G G T T T T T T G C T…
808	Neeritter_NL_21.8.2021	Thrips tabaci	H1	261 & 451	C A A A A A A T C A A A A A A G G T G T T G A T A T A A A A C A G G G T C C C C T C C C C C T C T A G G G T C A A A A A A A G A G G T A T T T A A G T T T C G G T C A G T T A A A A G T A T T G T G A T A G C T C C C G C T A A C A C T G G C A A A G A T A A A A G A A G A A G A A T G G C T G T T A A A A T A A C T G A T C A G A C A A A T A G T C T A A T T T T T T C T G C T G A A A G G T T T T T T G C T…
809	De Kwakel_NL_08.2021	Thrips tabaci	H1	451	C A A A A A A T C A A A A A A G G T G T T G A T A T A A A A C A G G G T C C C C T C C C C C T C T A G G G T C A A A A A A A G A G G T A T T T A A G T T T C G G T C A G T T A A A A G T A T T G T G A T A G C T C C C G C T A A C A C T G G C A A A G A T A A A A G A A G A A G A A T G G C T G T T A A A A T A A C T G A T C A G A C A A A T A G T C T A A T T T T T T C T G C T G A A A G G T T T T T T G C T…
810	De Kwakel_NL_08.2021	Thrips tabaci	H1	261 & 451	C A A A A A A T C A A A A A A G G T G T T G A T A T A A A A C A G G G T C C C C T C C C C C T C T A G G G T C A A A A A A A G A G G T A T T T A A G T T T C G G T C A G T T A A A A G T A T T G T G A T A G C T C C C G C T A A C A C T G G C A A A G A T A A A A G A A G A A G A A T G G C T G T T A A A A T A A C T G A T C A G A C A A A T A G T C T A A T T T T T T C T G C T G A A A G G T T T T T T G C T…
811	De Kwakel_NL_08.2021	Thrips tabaci	H1	261 & 451	C A A A A A A T C A A A A A A G G T G T T G A T A T A A A A C A G G G T C C C C T C C C C C T C T A G G G T C A A A A A A A G A G G T A T T T A A G T T T C G G T C A G T T A A A A G T A T T G T G A T A G C T C C C G C T A A C A C T G G C A A A G A T A A A A G A A G A A G A A T G G C T G T T A A A A T A A C T G A T C A G A C A A A T A G T C T A A T T T T T T C T G C T G A A A G G T T T T T T G C T…
812	De Kwakel_NL_08.2021	Thrips tabaci	H1	261 & 451	C A A A A A A T C A A A A A A G G T G T T G A T A T A A A A C A G G G T C C C C T C C C C C T C T A G G G T C A A A A A A A G A G G T A T T T A A G T T T C G G T C A G T T A A A A G T A T T G T G A T A G C T C C C G C T A A C A C T G G C A A A G A T A A A A G A A G A A G A A T G G C T G T T A A A A T A A C T G A T C A G A C A A A T A G T C T A A T T T T T T C T G C T G A A A G G T T T T T T G C T…
813	De Kwakel_NL_08.2021	Thrips tabaci	H1	261 & 451	C A A A A A A T C A A A A A A G G T G T T G A T A T A A A A C A G G G T C C C C T C C C C C T C T A G G G T C A A A A A A A G A G G T A T T T A A G T T T C G G T C A G T T A A A A G T A T T G T G A T A G C T C C C G C T A A C A C T G G C A A A G A T A A A A G A A G A A G A A T G G C T G T T A A A A T A A C T G A T C A G A C A A A T A G T C T A A T T T T T T C T G C T G A A A G G T T T T T T G C T…
814	De Kwakel_NL_08.2021	Thrips tabaci	H1	261 & 451	C A A A A A A T C A A A A A A G G T G T T G A T A T A A A A C A G G G T C C C C T C C C C C T C T A G G G T C A A A A A A A G A G G T A T T T A A G T T T C G G T C A G T T A A A A G T A T T G T G A T A G C T C C C G C T A A C A C T G G C A A A G A T A A A A G A A G A A G A A T G G C T G T T A A A A T A A C T G A T C A G A C A A A T A G T C T A A T T T T T T C T G C T G A A A G G T T T T T T G C T…
815	De Kwakel_NL_08.2021	Thrips tabaci	H1	261 & 451	C A A A A A A T C A A A A A A G G T G T T G A T A T A A A A C A G G G T C C C C T C C C C C T C T A G G G T C A A A A A A A G A G G T A T T T A A G T T T C G G T C A G T T A A A A G T A T T G T G A T A G C T C C C G C T A A C A C T G G C A A A G A T A A A A G A A G A A G A A T G G C T G T T A A A A T A A C T G A T C A G A C A A A T A G T C T A A T T T T T T C T G C T G A A A G G T T T T T T G C T…
816	De Kwakel_NL_08.2021	Thrips tabaci	H1	261 & 451	C A A A A A A T C A A A A A A G G T G T T G A T A T A A A A C A G G G T C C C C T C C C C C T C T A G G G T C A A A A A A A G A G G T A T T T A A G T T T C G G T C A G T T A A A A G T A T T G T G A T A G C T C C C G C T A A C A C T G G C A A A G A T A A A A G A A G A A G A A T G G C T G T T A A A A T A A C T G A T C A G A C A A A T A G T C T A A T T T T T T C T G C T G A A A G G T T T T T T G C T…
817	De Kwakel_NL_08.2021	Thrips tabaci	H1	261 & 451	C A A A A A A T C A A A A A A G G T G T T G A T A T A A A A C A G G G T C C C C T C C C C C T C T A G G G T C A A A A A A A G A G G T A T T T A A G T T T C G G T C A G T T A A A A G T A T T G T G A T A G C T C C C G C T A A C A C T G G C A A A G A T A A A A G A A G A A G A A T G G C T G T T A A A A T A A C T G A T C A G A C A A A T A G T C T A A T T T T T T C T G C T G A A A G G T T T T T T G C T…
818	De Kwakel_NL_08.2021	Thrips tabaci	H1	261 & 451	C A A A A A A T C A A A A A A G G T G T T G A T A T A A A A C A G G G T C C C C T C C C C C T C T A G G G T C A A A A A A A G A G G T A T T T A A G T T T C G G T C A G T T A A A A G T A T T G T G A T A G C T C C C G C T A A C A C T G G C A A A G A T A A A A G A A G A A G A A T G G C T G T T A A A A T A A C T G A T C A G A C A A A T A G T C T A A T T T T T T C T G C T G A A A G G T T T T T T G C T…
819	De Kwakel_NL_08.2021	Thrips tabaci	H1	261 & 451	C A A A A A A T C A A A A A A G G T G T T G A T A T A A A A C A G G G T C C C C T C C C C C T C T A G G G T C A A A A A A A G A G G T A T T T A A G T T T C G G T C A G T T A A A A G T A T T G T G A T A G C T C C C G C T A A C A C T G G C A A A G A T A A A A G A A G A A G A A T G G C T G T T A A A A T A A C T G A T C A G A C A A A T A G T C T A A T T T T T T C T G C T G A A A G G T T T T T T G C T…
820	De Kwakel_NL_08.2021	Thrips tabaci	H1	261 & 451	C A A A A A A T C A A A A A A G G T G T T G A T A T A A A A C A G G G T C C C C T C C C C C T C T A G G G T C A A A A A A A G A G G T A T T T A A G T T T C G G T C A G T T A A A A G T A T T G T G A T A G C T C C C G C T A A C A C T G G C A A A G A T A A A A G A A G A A G A A T G G C T G T T A A A A T A A C T G A T C A G A C A A A T A G T C T A A T T T T T T C T G C T G A A A G G T T T T T T G C T…
821	De Kwakel_NL_08.2021	Thrips tabaci	H1	261 & 451	C A A A A A A T C A A A A A A G G T G T T G A T A T A A A A C A G G G T C C C C T C C C C C T C T A G G G T C A A A A A A A G A G G T A T T T A A G T T T C G G T C A G T T A A A A G T A T T G T G A T A G C T C C C G C T A A C A C T G G C A A A G A T A A A A G A A G A A G A A T G G C T G T T A A A A T A A C T G A T C A G A C A A A T A G T C T A A T T T T T T C T G C T G A A A G G T T T T T T G C T…
822	De Kwakel_NL_08.2021	Thrips tabaci	H1	261 & 451	C A A A A A A T C A A A A A A G G T G T T G A T A T A A A A C A G G G T C C C C T C C C C C T C T A G G G T C A A A A A A A G A G G T A T T T A A G T T T C G G T C A G T T A A A A G T A T T G T G A T A G C T C C C G C T A A C A C T G G C A A A G A T A A A A G A A G A A G A A T G G C T G T T A A A A T A A C T G A T C A G A C A A A T A G T C T A A T T T T T T C T G C T G A A A G G T T T T T T G C T…
823	De Kwakel_NL_08.2021	Thrips tabaci	H1	261 & 451	C A A A A A A T C A A A A A A G G T G T T G A T A T A A A A C A G G G T C C C C T C C C C C T C T A G G G T C A A A A A A A G A G G T A T T T A A G T T T C G G T C A G T T A A A A G T A T T G T G A T A G C T C C C G C T A A C A C T G G C A A A G A T A A A A G A A G A A G A A T G G C T G T T A A A A T A A C T G A T C A G A C A A A T A G T C T A A T T T T T T C T G C T G A A A G G T T T T T T G C T…
824	De Kwakel_NL_08.2021	Thrips tabaci	H1	261 & 451	C A A A A A A T C A A A A A A G G T G T T G A T A T A A A A C A G G G T C C C C T C C C C C T C T A G G G T C A A A A A A A G A G G T A T T T A A G T T T C G G T C A G T T A A A A G T A T T G T G A T A G C T C C C G C T A A C A C T G G C A A A G A T A A A A G A A G A A G A A T G G C T G T T A A A A T A A C T G A T C A G A C A A A T A G T C T A A T T T T T T C T G C T G A A A G G T T T T T T G C T…
825	De Kwakel_NL_08.2021	Thrips tabaci	H1	451	C A A A A A A T C A A A A A A G G T G T T G A T A T A A A A C A G G G T C C C C T C C C C C T C T A G G G T C A A A A A A A G A G G T A T T T A A G T T T C G G T C A G T T A A A A G T A T T G T G A T A G C T C C C G C T A A C A C T G G C A A A G A T A A A A G A A G A A G A A T G G C T G T T A A A A T A A C T G A T C A G A C A A A T A G T C T A A T T T T T T C T G C T G A A A G G T T T T T T G C T…
826	De Kwakel_NL_08.2021	Thrips tabaci	H1	261 & 451	C A A A A A A T C A A A A A A G G T G T T G A T A T A A A A C A G G G T C C C C T C C C C C T C T A G G G T C A A A A A A A G A G G T A T T T A A G T T T C G G T C A G T T A A A A G T A T T G T G A T A G C T C C C G C T A A C A C T G G C A A A G A T A A A A G A A G A A G A A T G G C T G T T A A A A T A A C T G A T C A G A C A A A T A G T C T A A T T T T T T C T G C T G A A A G G T T T T T T G C T…
827	De Kwakel_NL_08.2021	Thrips tabaci	H1	261 & 451	C A A A A A A T C A A A A A A G G T G T T G A T A T A A A A C A G G G T C C C C T C C C C C T C T A G G G T C A A A A A A A G A G G T A T T T A A G T T T C G G T C A G T T A A A A G T A T T G T G A T A G C T C C C G C T A A C A C T G G C A A A G A T A A A A G A A G A A G A A T G G C T G T T A A A A T A A C T G A T C A G A C A A A T A G T C T A A T T T T T T C T G C T G A A A G G T T T T T T G C T…
828	De Kwakel_NL_08.2021	Thrips tabaci	H1	451	C A A A A A A T C A A A A A A G G T G T T G A T A T A A A A C A G G G T C C C C T C C C C C T C T A G G G T C A A A A A A A G A G G T A T T T A A G T T T C G G T C A G T T A A A A G T A T T G T G A T A G C T C C C G C T A A C A C T G G C A A A G A T A A A A G A A G A A G A A T G G C T G T T A A A A T A A C T G A T C A G A C A A A T A G T C T A A T T T T T T C T G C T G A A A G G T T T T T T G C T…
829	De Kwakel_NL_08.2021	Thrips tabaci	H1	261 & 451	C A A A A A A T C A A A A A A G G T G T T G A T A T A A A A C A G G G T C C C C T C C C C C T C T A G G G T C A A A A A A A G A G G T A T T T A A G T T T C G G T C A G T T A A A A G T A T T G T G A T A G C T C C C G C T A A C A C T G G C A A A G A T A A A A G A A G A A G A A T G G C T G T T A A A A T A A C T G A T C A G A C A A A T A G T C T A A T T T T T T C T G C T G A A A G G T T T T T T G C T…
830	De Kwakel_NL_08.2021	Thrips tabaci	H1	261 & 451	C A A A A A A T C A A A A A A G G T G T T G A T A T A A A A C A G G G T C C C C T C C C C C T C T A G G G T C A A A A A A A G A G G T A T T T A A G T T T C G G T C A G T T A A A A G T A T T G T G A T A G C T C C C G C T A A C A C T G G C A A A G A T A A A A G A A G A A G A A T G G C T G T T A A A A T A A C T G A T C A G A C A A A T A G T C T A A T T T T T T C T G C T G A A A G G T T T T T T G C T…
831	De Kwakel_NL_08.2021	Thrips tabaci	H1	261 & 451	C A A A A A A T C A A A A A A G G T G T T G A T A T A A A A C A G G G T C C C C T C C C C C T C T A G G G T C A A A A A A A G A G G T A T T T A A G T T T C G G T C A G T T A A A A G T A T T G T G A T A G C T C C C G C T A A C A C T G G C A A A G A T A A A A G A A G A A G A A T G G C T G T T A A A A T A A C T G A T C A G A C A A A T A G T C T A A T T T T T T C T G C T G A A A G G T T T T T T G C T…
832	De Kwakel_NL_08.2021	Thrips tabaci	H1	261 & 451	C A A A A A A T C A A A A A A G G T G T T G A T A T A A A A C A G G G T C C C C T C C C C C T C T A G G G T C A A A A A A A G A G G T A T T T A A G T T T C G G T C A G T T A A A A G T A T T G T G A T A G C T C C C G C T A A C A C T G G C A A A G A T A A A A G A A G A A G A A T G G C T G T T A A A A T A A C T G A T C A G A C A A A T A G T C T A A T T T T T T C T G C T G A A A G G T T T T T T G C T…
833	De Kwakel_NL_08.2021	Thrips tabaci	H1	451	C A A A A A A T C A A A A A A G G T G T T G A T A T A A A A C A G G G T C C C C T C C C C C T C T A G G G T C A A A A A A A G A G G T A T T T A A G T T T C G G T C A G T T A A A A G T A T T G T G A T A G C T C C C G C T A A C A C T G G C A A A G A T A A A A G A A G A A G A A T G G C T G T T A A A A T A A C T G A T C A G A C A A A T A G T C T A A T T T T T T C T G C T G A A A G G T T T T T T G C T…
834	De Kwakel_NL_08.2021	Thrips tabaci	H1	261 & 451	C A A A A A A T C A A A A A A G G T G T T G A T A T A A A A C A G G G T C C C C T C C C C C T C T A G G G T C A A A A A A A G A G G T A T T T A A G T T T C G G T C A G T T A A A A G T A T T G T G A T A G C T C C C G C T A A C A C T G G C A A A G A T A A A A G A A G A A G A A T G G C T G T T A A A A T A A C T G A T C A G A C A A A T A G T C T A A T T T T T T C T G C T G A A A G G T T T T T T G C T…
835	De Kwakel_NL_08.2021	Thrips tabaci	H1	261 & 451	C A A A A A A T C A A A A A A G G T G T T G A T A T A A A A C A G G G T C C C C T C C C C C T C T A G G G T C A A A A A A A G A G G T A T T T A A G T T T C G G T C A G T T A A A A G T A T T G T G A T A G C T C C C G C T A A C A C T G G C A A A G A T A A A A G A A G A A G A A T G G C T G T T A A A A T A A C T G A T C A G A C A A A T A G T C T A A T T T T T T C T G C T G A A A G G T T T T T T G C T…
836	De Kwakel_NL_08.2021	Thrips tabaci	H1	261 & 451	C A A A A A A T C A A A A A A G G T G T T G A T A T A A A A C A G G G T C C C C T C C C C C T C T A G G G T C A A A A A A A G A G G T A T T T A A G T T T C G G T C A G T T A A A A G T A T T G T G A T A G C T C C C G C T A A C A C T G G C A A A G A T A A A A G A A G A A G A A T G G C T G T T A A A A T A A C T G A T C A G A C A A A T A G T C T A A T T T T T T C T G C T G A A A G G T T T T T T G C T…
837	De Kwakel_NL_08.2021	Thrips tabaci	H1	261 & 451	C A A A A A A T C A A A A A A G G T G T T G A T A T A A A A C A G G G T C C C C T C C C C C T C T A G G G T C A A A A A A A G A G G T A T T T A A G T T T C G G T C A G T T A A A A G T A T T G T G A T A G C T C C C G C T A A C A C T G G C A A A G A T A A A A G A A G A A G A A T G G C T G T T A A A A T A A C T G A T C A G A C A A A T A G T C T A A T T T T T T C T G C T G A A A G G T T T T T T G C T…
838	De Kwakel_NL_08.2021	Thrips tabaci	H1	261 & 451	C A A A A A A T C A A A A A A G G T G T T G A T A T A A A A C A G G G T C C C C T C C C C C T C T A G G G T C A A A A A A A G A G G T A T T T A A G T T T C G G T C A G T T A A A A G T A T T G T G A T A G C T C C C G C T A A C A C T G G C A A A G A T A A A A G A A G A A G A A T G G C T G T T A A A A T A A C T G A T C A G A C A A A T A G T C T A A T T T T T T C T G C T G A A A G G T T T T T T G C T…
839	De Kwakel_NL_08.2021	Thrips tabaci	H1	261 & 451	C A A A A A A T C A A A A A A G G T G T T G A T A T A A A A C A G G G T C C C C T C C C C C T C T A G G G T C A A A A A A A G A G G T A T T T A A G T T T C G G T C A G T T A A A A G T A T T G T G A T A G C T C C C G C T A A C A C T G G C A A A G A T A A A A G A A G A A G A A T G G C T G T T A A A A T A A C T G A T C A G A C A A A T A G T C T A A T T T T T T C T G C T G A A A G G T T T T T T G C T…
840	De Kwakel_NL_08.2021	Thrips tabaci	H1	261 & 451	C A A A A A A T C A A A A A A G G T G T T G A T A T A A A A C A G G G T C C C C T C C C C C T C T A G G G T C A A A A A A A G A G G T A T T T A A G T T T C G G T C A G T T A A A A G T A T T G T G A T A G C T C C C G C T A A C A C T G G C A A A G A T A A A A G A A G A A G A A T G G C T G T T A A A A T A A C T G A T C A G A C A A A T A G T C T A A T T T T T T C T G C T G A A A G G T T T T T T G C T…
841	De Kwakel_NL_08.2021	Thrips tabaci	H1	261 & 451	C A A A A A A T C A A A A A A G G T G T T G A T A T A A A A C A G G G T C C C C T C C C C C T C T A G G G T C A A A A A A A G A G G T A T T T A A G T T T C G G T C A G T T A A A A G T A T T G T G A T A G C T C C C G C T A A C A C T G G C A A A G A T A A A A G A A G A A G A A T G G C T G T T A A A A T A A C T G A T C A G A C A A A T A G T C T A A T T T T T T C T G C T G A A A G G T T T T T T G C T…
842	Progreso_UY_ 8.11.21	Thrips tabaci	H59	451	C A A A A A A T C A A A A A A G G T G T A G A T A T A A A A C A G G G T C C C C T C C C C C T C T A G G G T C A A A A A A A G A G G T A T T T A A G T T T C G G T C A G T T A A A A G T A T T G T G A T A G C T C C C G C T A A C A C T G G C A A A G A T A A A A G A A G A A G A A T G G C T G T T A A A A T A A C T G A T C A G A C A A A T A G T C T A A T T T T T T C T G C T G A A A G G T T T T T T G C T…
843	Progreso_UY_ 8.11.21	Thrips tabaci	H1	261 & 451	C A A A A A A T C A A A A A A G G T G T T G A T A T A A A A C A G G G T C C C C T C C C C C T C T A G G G T C A A A A A A A G A G G T A T T T A A G T T T C G G T C A G T T A A A A G T A T T G T G A T A G C T C C C G C T A A C A C T G G C A A A G A T A A A A G A A G A A G A A T G G C T G T T A A A A T A A C T G A T C A G A C A A A T A G T C T A A T T T T T T C T G C T G A A A G G T T T T T T G C T…
844	Progreso_UY_ 8.11.21	Thrips tabaci	H1	451	C A A A A A A T C A A A A A A G G T G T T G A T A T A A A A C A G G G T C C C C T C C C C C T C T A G G G T C A A A A A A A G A G G T A T T T A A G T T T C G G T C A G T T A A A A G T A T T G T G A T A G C T C C C G C T A A C A C T G G C A A A G A T A A A A G A A G A A G A A T G G C T G T T A A A A T A A C T G A T C A G A C A A A T A G T C T A A T T T T T T C T G C T G A A A G G T T T T T T G C T…
845	Progreso_UY_ 8.11.21	Thrips tabaci	H59	451	C A A A A A A T C A A A A A A G G T G T A G A T A T A A A A C A G G G T C C C C T C C C C C T C T A G G G T C A A A A A A A G A G G T A T T T A A G T T T C G G T C A G T T A A A A G T A T T G T G A T A G C T C C C G C T A A C A C T G G C A A A G A T A A A A G A A G A A G A A T G G C T G T T A A A A T A A C T G A T C A G A C A A A T A G T C T A A T T T T T T C T G C T G A A A G G T T T T T T G C T…
846	Progreso_UY_ 8.11.21	Thrips tabaci	H59	451	C A A A A A A T C A A A A A A G G T G T A G A T A T A A A A C A G G G T C C C C T C C C C C T C T A G G G T C A A A A A A A G A G G T A T T T A A G T T T C G G T C A G T T A A A A G T A T T G T G A T A G C T C C C G C T A A C A C T G G C A A A G A T A A A A G A A G A A G A A T G G C T G T T A A A A T A A C T G A T C A G A C A A A T A G T C T A A T T T T T T C T G C T G A A A G G T T T T T T G C T…
847	Progreso_UY_ 8.11.21	Thrips tabaci	HU85	261 & 451	C A A A A A A T C A A A A A A G G T G T T G A T A T A A A A C A G G G T C C C C T C C T C C T C T A G G G T C A A A A A A A G A G G T A T T T A A G T T T C G G T C A G T T A A A A G T A T T G T G A T A G C T C C C G C T A A C A C T G G T A A A G A T A A A A G A A G A A G A A T G G C T G T T A A A A T A A C T G A T C A G A C A A A T A G T C T A A T T T T T T C T G C T G A T A G G T T T T T T G C T…
848	Progreso_UY_ 8.11.21	Thrips tabaci	H1	261 & 451	C A A A A A A T C A A A A A A G G T G T T G A T A T A A A A C A G G G T C C C C T C C C C C T C T A G G G T C A A A A A A A G A G G T A T T T A A G T T T C G G T C A G T T A A A A G T A T T G T G A T A G C T C C C G C T A A C A C T G G C A A A G A T A A A A G A A G A A G A A T G G C T G T T A A A A T A A C T G A T C A G A C A A A T A G T C T A A T T T T T T C T G C T G A A A G G T T T T T T G C T…
849	Progreso_UY_ 8.11.21	Thrips tabaci	H1	451	C A A A A A A T C A A A A A A G G T G T T G A T A T A A A A C A G G G T C C C C T C C C C C T C T A G G G T C A A A A A A A G A G G T A T T T A A G T T T C G G T C A G T T A A A A G T A T T G T G A T A G C T C C C G C T A A C A C T G G C A A A G A T A A A A G A A G A A G A A T G G C T G T T A A A A T A A C T G A T C A G A C A A A T A G T C T A A T T T T T T C T G C T G A A A G G T T T T T T G C T…
850	Progreso_UY_ 8.11.21	Thrips tabaci	H1	451	C A A A A A A T C A A A A A A G G T G T T G A T A T A A A A C A G G G T C C C C T C C C C C T C T A G G G T C A A A A A A A G A G G T A T T T A A G T T T C G G T C A G T T A A A A G T A T T G T G A T A G C T C C C G C T A A C A C T G G C A A A G A T A A A A G A A G A A G A A T G G C T G T T A A A A T A A C T G A T C A G A C A A A T A G T C T A A T T T T T T C T G C T G A A A G G T T T T T T G C T…
851	Progreso_UY_ 8.11.21	Thrips tabaci	H1	451	C A A A A A A T C A A A A A A G G T G T T G A T A T A A A A C A G G G T C C C C T C C C C C T C T A G G G T C A A A A A A A G A G G T A T T T A A G T T T C G G T C A G T T A A A A G T A T T G T G A T A G C T C C C G C T A A C A C T G G C A A A G A T A A A A G A A G A A G A A T G G C T G T T A A A A T A A C T G A T C A G A C A A A T A G T C T A A T T T T T T C T G C T G A A A G G T T T T T T G C T…
852	Progreso_UY_ 8.11.21	Thrips tabaci	H59	451	C A A A A A A T C A A A A A A G G T G T A G A T A T A A A A C A G G G T C C C C T C C C C C T C T A G G G T C A A A A A A A G A G G T A T T T A A G T T T C G G T C A G T T A A A A G T A T T G T G A T A G C T C C C G C T A A C A C T G G C A A A G A T A A A A G A A G A A G A A T G G C T G T T A A A A T A A C T G A T C A G A C A A A T A G T C T A A T T T T T T C T G C T G A A A G G T T T T T T G C T…
853	Progreso_UY_ 8.11.21	Thrips tabaci	H1	261 & 451	C A A A A A A T C A A A A A A G G T G T T G A T A T A A A A C A G G G T C C C C T C C C C C T C T A G G G T C A A A A A A A G A G G T A T T T A A G T T T C G G T C A G T T A A A A G T A T T G T G A T A G C T C C C G C T A A C A C T G G C A A A G A T A A A A G A A G A A G A A T G G C T G T T A A A A T A A C T G A T C A G A C A A A T A G T C T A A T T T T T T C T G C T G A A A G G T T T T T T G C T…
854	Progreso_UY_ 8.11.21	Thrips tabaci	H59	451	C A A A A A A T C A A A A A A G G T G T A G A T A T A A A A C A G G G T C C C C T C C C C C T C T A G G G T C A A A A A A A G A G G T A T T T A A G T T T C G G T C A G T T A A A A G T A T T G T G A T A G C T C C C G C T A A C A C T G G C A A A G A T A A A A G A A G A A G A A T G G C T G T T A A A A T A A C T G A T C A G A C A A A T A G T C T A A T T T T T T C T G C T G A A A G G T T T T T T G C T…
855	Progreso_UY_ 8.11.21	Thrips tabaci	H59	451	C A A A A A A T C A A A A A A G G T G T A G A T A T A A A A C A G G G T C C C C T C C C C C T C T A G G G T C A A A A A A A G A G G T A T T T A A G T T T C G G T C A G T T A A A A G T A T T G T G A T A G C T C C C G C T A A C A C T G G C A A A G A T A A A A G A A G A A G A A T G G C T G T T A A A A T A A C T G A T C A G A C A A A T A G T C T A A T T T T T T C T G C T G A A A G G T T T T T T G C T…
856	Progreso_UY_ 8.11.21	Thrips tabaci	H59	261 & 451	C A A A A A A T C A A A A A A G G T G T A G A T A T A A A A C A G G G T C C C C T C C C C C T C T A G G G T C A A A A A A A G A G G T A T T T A A G T T T C G G T C A G T T A A A A G T A T T G T G A T A G C T C C C G C T A A C A C T G G C A A A G A T A A A A G A A G A A G A A T G G C T G T T A A A A T A A C T G A T C A G A C A A A T A G T C T A A T T T T T T C T G C T G A A A G G T T T T T T G C T…
857	Progreso_UY_ 8.11.21	Thrips tabaci	H59	261 & 451	C A A A A A A T C A A A A A A G G T G T A G A T A T A A A A C A G G G T C C C C T C C C C C T C T A G G G T C A A A A A A A G A G G T A T T T A A G T T T C G G T C A G T T A A A A G T A T T G T G A T A G C T C C C G C T A A C A C T G G C A A A G A T A A A A G A A G A A G A A T G G C T G T T A A A A T A A C T G A T C A G A C A A A T A G T C T A A T T T T T T C T G C T G A A A G G T T T T T T G C T…
858	Progreso_UY_ 8.11.21	Thrips tabaci	H1	451	C A A A A A A T C A A A A A A G G T G T T G A T A T A A A A C A G G G T C C C C T C C C C C T C T A G G G T C A A A A A A A G A G G T A T T T A A G T T T C G G T C A G T T A A A A G T A T T G T G A T A G C T C C C G C T A A C A C T G G C A A A G A T A A A A G A A G A A G A A T G G C T G T T A A A A T A A C T G A T C A G A C A A A T A G T C T A A T T T T T T C T G C T G A A A G G T T T T T T G C T…
859	Progreso_UY_ 8.11.21	Thrips tabaci	H1	451	C A A A A A A T C A A A A A A G G T G T T G A T A T A A A A C A G G G T C C C C T C C C C C T C T A G G G T C A A A A A A A G A G G T A T T T A A G T T T C G G T C A G T T A A A A G T A T T G T G A T A G C T C C C G C T A A C A C T G G C A A A G A T A A A A G A A G A A G A A T G G C T G T T A A A A T A A C T G A T C A G A C A A A T A G T C T A A T T T T T T C T G C T G A A A G G T T T T T T G C T…
860	Progreso_UY_ 8.11.21	Thrips tabaci	H1	261 & 451	C A A A A A A T C A A A A A A G G T G T T G A T A T A A A A C A G G G T C C C C T C C C C C T C T A G G G T C A A A A A A A G A G G T A T T T A A G T T T C G G T C A G T T A A A A G T A T T G T G A T A G C T C C C G C T A A C A C T G G C A A A G A T A A A A G A A G A A G A A T G G C T G T T A A A A T A A C T G A T C A G A C A A A T A G T C T A A T T T T T T C T G C T G A A A G G T T T T T T G C T…
861	Progreso_UY_ 8.11.21	Thrips tabaci	H1	451	C A A A A A A T C A A A A A A G G T G T T G A T A T A A A A C A G G G T C C C C T C C C C C T C T A G G G T C A A A A A A A G A G G T A T T T A A G T T T C G G T C A G T T A A A A G T A T T G T G A T A G C T C C C G C T A A C A C T G G C A A A G A T A A A A G A A G A A G A A T G G C T G T T A A A A T A A C T G A T C A G A C A A A T A G T C T A A T T T T T T C T G C T G A A A G G T T T T T T G C T…
862	Progreso_UY_ 8.11.21	Thrips tabaci	H1	451	C A A A A A A T C A A A A A A G G T G T T G A T A T A A A A C A G G G T C C C C T C C C C C T C T A G G G T C A A A A A A A G A G G T A T T T A A G T T T C G G T C A G T T A A A A G T A T T G T G A T A G C T C C C G C T A A C A C T G G C A A A G A T A A A A G A A G A A G A A T G G C T G T T A A A A T A A C T G A T C A G A C A A A T A G T C T A A T T T T T T C T G C T G A A A G G T T T T T T G C T…
863	Progreso_UY_ 8.11.21	Thrips tabaci	H1	261 & 451	C A A A A A A T C A A A A A A G G T G T T G A T A T A A A A C A G G G T C C C C T C C C C C T C T A G G G T C A A A A A A A G A G G T A T T T A A G T T T C G G T C A G T T A A A A G T A T T G T G A T A G C T C C C G C T A A C A C T G G C A A A G A T A A A A G A A G A A G A A T G G C T G T T A A A A T A A C T G A T C A G A C A A A T A G T C T A A T T T T T T C T G C T G A A A G G T T T T T T G C T…
864	Progreso_UY_ 8.11.21	Thrips tabaci	H1	451	C A A A A A A T C A A A A A A G G T G T T G A T A T A A A A C A G G G T C C C C T C C C C C T C T A G G G T C A A A A A A A G A G G T A T T T A A G T T T C G G T C A G T T A A A A G T A T T G T G A T A G C T C C C G C T A A C A C T G G C A A A G A T A A A A G A A G A A G A A T G G C T G T T A A A A T A A C T G A T C A G A C A A A T A G T C T A A T T T T T T C T G C T G A A A G G T T T T T T G C T…
865	Progreso_UY_ 8.11.21	Thrips tabaci	H1	451	C A A A A A A T C A A A A A A G G T G T T G A T A T A A A A C A G G G T C C C C T C C C C C T C T A G G G T C A A A A A A A G A G G T A T T T A A G T T T C G G T C A G T T A A A A G T A T T G T G A T A G C T C C C G C T A A C A C T G G C A A A G A T A A A A G A A G A A G A A T G G C T G T T A A A A T A A C T G A T C A G A C A A A T A G T C T A A T T T T T T C T G C T G A A A G G T T T T T T G C T…
866	Progreso_UY_ 8.11.21	Thrips tabaci	H1	451	C A A A A A A T C A A A A A A G G T G T T G A T A T A A A A C A G G G T C C C C T C C C C C T C T A G G G T C A A A A A A A G A G G T A T T T A A G T T T C G G T C A G T T A A A A G T A T T G T G A T A G C T C C C G C T A A C A C T G G C A A A G A T A A A A G A A G A A G A A T G G C T G T T A A A A T A A C T G A T C A G A C A A A T A G T C T A A T T T T T T C T G C T G A A A G G T T T T T T G C T…
867	Progreso_UY_ 8.11.21	Thrips tabaci	H1	261 & 451	C A A A A A A T C A A A A A A G G T G T T G A T A T A A A A C A G G G T C C C C T C C C C C T C T A G G G T C A A A A A A A G A G G T A T T T A A G T T T C G G T C A G T T A A A A G T A T T G T G A T A G C T C C C G C T A A C A C T G G C A A A G A T A A A A G A A G A A G A A T G G C T G T T A A A A T A A C T G A T C A G A C A A A T A G T C T A A T T T T T T C T G C T G A A A G G T T T T T T G C T…
868	Progreso_UY_ 8.11.21	Thrips tabaci	H1	451	C A A A A A A T C A A A A A A G G T G T T G A T A T A A A A C A G G G T C C C C T C C C C C T C T A G G G T C A A A A A A A G A G G T A T T T A A G T T T C G G T C A G T T A A A A G T A T T G T G A T A G C T C C C G C T A A C A C T G G C A A A G A T A A A A G A A G A A G A A T G G C T G T T A A A A T A A C T G A T C A G A C A A A T A G T C T A A T T T T T T C T G C T G A A A G G T T T T T T G C T…
869	Progreso_UY_ 8.11.21	Thrips tabaci	H1	261 & 451	C A A A A A A T C A A A A A A G G T G T T G A T A T A A A A C A G G G T C C C C T C C C C C T C T A G G G T C A A A A A A A G A G G T A T T T A A G T T T C G G T C A G T T A A A A G T A T T G T G A T A G C T C C C G C T A A C A C T G G C A A A G A T A A A A G A A G A A G A A T G G C T G T T A A A A T A A C T G A T C A G A C A A A T A G T C T A A T T T T T T C T G C T G A A A G G T T T T T T G C T…
870	Progreso_UY_ 8.11.21	Thrips tabaci	H1	451	C A A A A A A T C A A A A A A G G T G T T G A T A T A A A A C A G G G T C C C C T C C C C C T C T A G G G T C A A A A A A A G A G G T A T T T A A G T T T C G G T C A G T T A A A A G T A T T G T G A T A G C T C C C G C T A A C A C T G G C A A A G A T A A A A G A A G A A G A A T G G C T G T T A A A A T A A C T G A T C A G A C A A A T A G T C T A A T T T T T T C T G C T G A A A G G T T T T T T G C T…
871	Progreso_UY_ 8.11.21	Thrips tabaci	H1	451	C A A A A A A T C A A A A A A G G T G T T G A T A T A A A A C A G G G T C C C C T C C C C C T C T A G G G T C A A A A A A A G A G G T A T T T A A G T T T C G G T C A G T T A A A A G T A T T G T G A T A G C T C C C G C T A A C A C T G G C A A A G A T A A A A G A A G A A G A A T G G C T G T T A A A A T A A C T G A T C A G A C A A A T A G T C T A A T T T T T T C T G C T G A A A G G T T T T T T G C T…
872	Progreso_UY_ 8.11.21	Thrips tabaci	H1	261 & 451	C A A A A A A T C A A A A A A G G T G T T G A T A T A A A A C A G G G T C C C C T C C C C C T C T A G G G T C A A A A A A A G A G G T A T T T A A G T T T C G G T C A G T T A A A A G T A T T G T G A T A G C T C C C G C T A A C A C T G G C A A A G A T A A A A G A A G A A G A A T G G C T G T T A A A A T A A C T G A T C A G A C A A A T A G T C T A A T T T T T T C T G C T G A A A G G T T T T T T G C T…
873	Progreso_UY_ 8.11.21	Thrips tabaci	H1	261 & 451	C A A A A A A T C A A A A A A G G T G T T G A T A T A A A A C A G G G T C C C C T C C C C C T C T A G G G T C A A A A A A A G A G G T A T T T A A G T T T C G G T C A G T T A A A A G T A T T G T G A T A G C T C C C G C T A A C A C T G G C A A A G A T A A A A G A A G A A G A A T G G C T G T T A A A A T A A C T G A T C A G A C A A A T A G T C T A A T T T T T T C T G C T G A A A G G T T T T T T G C T…
874	Progreso_UY_ 8.11.21	Thrips tabaci	H1	261 & 451	C A A A A A A T C A A A A A A G G T G T T G A T A T A A A A C A G G G T C C C C T C C C C C T C T A G G G T C A A A A A A A G A G G T A T T T A A G T T T C G G T C A G T T A A A A G T A T T G T G A T A G C T C C C G C T A A C A C T G G C A A A G A T A A A A G A A G A A G A A T G G C T G T T A A A A T A A C T G A T C A G A C A A A T A G T C T A A T T T T T T C T G C T G A A A G G T T T T T T G C T…
875	Progreso_UY_ 8.12.21	Thrips tabaci	H1	261 & 451	C A A A A A A T C A A A A A A G G T G T T G A T A T A A A A C A G G G T C C C C T C C C C C T C T A G G G T C A A A A A A A G A G G T A T T T A A G T T T C G G T C A G T T A A A A G T A T T G T G A T A G C T C C C G C T A A C A C T G G C A A A G A T A A A A G A A G A A G A A T G G C T G T T A A A A T A A C T G A T C A G A C A A A T A G T C T A A T T T T T T C T G C T G A A A G G T T T T T T G C T…
876	Progreso_UY_ 8.12.21	Thrips tabaci	H1	261 & 451	C A A A A A A T C A A A A A A G G T G T T G A T A T A A A A C A G G G T C C C C T C C C C C T C T A G G G T C A A A A A A A G A G G T A T T T A A G T T T C G G T C A G T T A A A A G T A T T G T G A T A G C T C C C G C T A A C A C T G G C A A A G A T A A A A G A A G A A G A A T G G C T G T T A A A A T A A C T G A T C A G A C A A A T A G T C T A A T T T T T T C T G C T G A A A G G T T T T T T G C T…
877	Progreso_UY_ 8.12.21	Thrips tabaci	H1	261 & 451	C A A A A A A T C A A A A A A G G T G T T G A T A T A A A A C A G G G T C C C C T C C C C C T C T A G G G T C A A A A A A A G A G G T A T T T A A G T T T C G G T C A G T T A A A A G T A T T G T G A T A G C T C C C G C T A A C A C T G G C A A A G A T A A A A G A A G A A G A A T G G C T G T T A A A A T A A C T G A T C A G A C A A A T A G T C T A A T T T T T T C T G C T G A A A G G T T T T T T G C T…
879	Progreso_UY_ 8.12.21	Thrips tabaci	H1	451	C A A A A A A T C A A A A A A G G T G T T G A T A T A A A A C A G G G T C C C C T C C C C C T C T A G G G T C A A A A A A A G A G G T A T T T A A G T T T C G G T C A G T T A A A A G T A T T G T G A T A G C T C C C G C T A A C A C T G G C A A A G A T A A A A G A A G A A G A A T G G C T G T T A A A A T A A C T G A T C A G A C A A A T A G T C T A A T T T T T T C T G C T G A A A G G T T T T T T G C T…
880	Progreso_UY_ 8.12.21	Thrips tabaci	H1	451	C A A A A A A T C A A A A A A G G T G T T G A T A T A A A A C A G G G T C C C C T C C C C C T C T A G G G T C A A A A A A A G A G G T A T T T A A G T T T C G G T C A G T T A A A A G T A T T G T G A T A G C T C C C G C T A A C A C T G G C A A A G A T A A A A G A A G A A G A A T G G C T G T T A A A A T A A C T G A T C A G A C A A A T A G T C T A A T T T T T T C T G C T G A A A G G T T T T T T G C T…
881	Progreso_UY_ 8.12.21	Thrips tabaci	H1	451	C A A A A A A T C A A A A A A G G T G T T G A T A T A A A A C A G G G T C C C C T C C C C C T C T A G G G T C A A A A A A A G A G G T A T T T A A G T T T C G G T C A G T T A A A A G T A T T G T G A T A G C T C C C G C T A A C A C T G G C A A A G A T A A A A G A A G A A G A A T G G C T G T T A A A A T A A C T G A T C A G A C A A A T A G T C T A A T T T T T T C T G C T G A A A G G T T T T T T G C T…
882	Progreso_UY_ 8.12.21	Thrips tabaci	H1	261 & 451	C A A A A A A T C A A A A A A G G T G T T G A T A T A A A A C A G G G T C C C C T C C C C C T C T A G G G T C A A A A A A A G A G G T A T T T A A G T T T C G G T C A G T T A A A A G T A T T G T G A T A G C T C C C G C T A A C A C T G G C A A A G A T A A A A G A A G A A G A A T G G C T G T T A A A A T A A C T G A T C A G A C A A A T A G T C T A A T T T T T T C T G C T G A A A G G T T T T T T G C T…
883	Progreso_UY_ 8.12.21	Thrips tabaci	H1	261 & 451	C A A A A A A T C A A A A A A G G T G T T G A T A T A A A A C A G G G T C C C C T C C C C C T C T A G G G T C A A A A A A A G A G G T A T T T A A G T T T C G G T C A G T T A A A A G T A T T G T G A T A G C T C C C G C T A A C A C T G G C A A A G A T A A A A G A A G A A G A A T G G C T G T T A A A A T A A C T G A T C A G A C A A A T A G T C T A A T T T T T T C T G C T G A A A G G T T T T T T G C T…
884	Progreso_UY_ 8.12.21	Thrips tabaci	H63	261 & 451	C A A A A A A T C A A A A A A G G T G T T G A T A T A A A A C A G G G T C C C C T C C C C C T C T A G G G T C A A A A A A A G A G G T A T T T A A G T T T C G G T C A G T T A A A A G T A T T G T G A T A G C T C C C G C T A A C A C T G G C A A A G A T A A A A G A A G A A G A A T G G C T G T T A A A A T A A C T G A T C A G A C A A A T A G T C T A A T T T T T T C T G C T G A A A G G T T T T T T G C T…
885	Progreso_UY_ 8.12.21	Thrips tabaci	H1	451	C A A A A A A T C A A A A A A G G T G T T G A T A T A A A A C A G G G T C C C C T C C C C C T C T A G G G T C A A A A A A A G A G G T A T T T A A G T T T C G G T C A G T T A A A A G T A T T G T G A T A G C T C C C G C T A A C A C T G G C A A A G A T A A A A G A A G A A G A A T G G C T G T T A A A A T A A C T G A T C A G A C A A A T A G T C T A A T T T T T T C T G C T G A A A G G T T T T T T G C T…
886	Progreso_UY_ 8.12.21	Thrips tabaci	H1	261 & 451	C A A A A A A T C A A A A A A G G T G T T G A T A T A A A A C A G G G T C C C C T C C C C C T C T A G G G T C A A A A A A A G A G G T A T T T A A G T T T C G G T C A G T T A A A A G T A T T G T G A T A G C T C C C G C T A A C A C T G G C A A A G A T A A A A G A A G A A G A A T G G C T G T T A A A A T A A C T G A T C A G A C A A A T A G T C T A A T T T T T T C T G C T G A A A G G T T T T T T G C T…
887	Progreso_UY_ 8.12.21	Thrips tabaci	H1	261 & 451	C A A A A A A T C A A A A A A G G T G T T G A T A T A A A A C A G G G T C C C C T C C C C C T C T A G G G T C A A A A A A A G A G G T A T T T A A G T T T C G G T C A G T T A A A A G T A T T G T G A T A G C T C C C G C T A A C A C T G G C A A A G A T A A A A G A A G A A G A A T G G C T G T T A A A A T A A C T G A T C A G A C A A A T A G T C T A A T T T T T T C T G C T G A A A G G T T T T T T G C T…
888	Progreso_UY_ 8.12.21	Thrips tabaci	H1	451	C A A A A A A T C A A A A A A G G T G T T G A T A T A A A A C A G G G T C C C C T C C C C C T C T A G G G T C A A A A A A A G A G G T A T T T A A G T T T C G G T C A G T T A A A A G T A T T G T G A T A G C T C C C G C T A A C A C T G G C A A A G A T A A A A G A A G A A G A A T G G C T G T T A A A A T A A C T G A T C A G A C A A A T A G T C T A A T T T T T T C T G C T G A A A G G T T T T T T G C T…
889	Progreso_UY_ 8.12.21	Thrips tabaci	H1	451	C A A A A A A T C A A A A A A G G T G T T G A T A T A A A A C A G G G T C C C C T C C C C C T C T A G G G T C A A A A A A A G A G G T A T T T A A G T T T C G G T C A G T T A A A A G T A T T G T G A T A G C T C C C G C T A A C A C T G G C A A A G A T A A A A G A A G A A G A A T G G C T G T T A A A A T A A C T G A T C A G A C A A A T A G T C T A A T T T T T T C T G C T G A A A G G T T T T T T G C T…
891	Progreso_UY_ 8.12.21	Thrips tabaci	H1	261 & 451	C A A A A A A T C A A A A A A G G T G T T G A T A T A A A A C A G G G T C C C C T C C C C C T C T A G G G T C A A A A A A A G A G G T A T T T A A G T T T C G G T C A G T T A A A A G T A T T G T G A T A G C T C C C G C T A A C A C T G G C A A A G A T A A A A G A A G A A G A A T G G C T G T T A A A A T A A C T G A T C A G A C A A A T A G T C T A A T T T T T T C T G C T G A A A G G T T T T T T G C T…
892	Progreso_UY_ 8.12.21	Thrips tabaci	H1	451	C A A A A A A T C A A A A A A G G T G T T G A T A T A A A A C A G G G T C C C C T C C C C C T C T A G G G T C A A A A A A A G A G G T A T T T A A G T T T C G G T C A G T T A A A A G T A T T G T G A T A G C T C C C G C T A A C A C T G G C A A A G A T A A A A G A A G A A G A A T G G C T G T T A A A A T A A C T G A T C A G A C A A A T A G T C T A A T T T T T T C T G C T G A A A G G T T T T T T G C T…
893	Progreso_UY_ 8.12.21	Thrips tabaci	H1	451	C A A A A A A T C A A A A A A G G T G T T G A T A T A A A A C A G G G T C C C C T C C C C C T C T A G G G T C A A A A A A A G A G G T A T T T A A G T T T C G G T C A G T T A A A A G T A T T G T G A T A G C T C C C G C T A A C A C T G G C A A A G A T A A A A G A A G A A G A A T G G C T G T T A A A A T A A C T G A T C A G A C A A A T A G T C T A A T T T T T T C T G C T G A A A G G T T T T T T G C T…
894	Progreso_UY_ 8.12.21	Thrips tabaci	H1	451	C A A A A A A T C A A A A A A G G T G T T G A T A T A A A A C A G G G T C C C C T C C C C C T C T A G G G T C A A A A A A A G A G G T A T T T A A G T T T C G G T C A G T T A A A A G T A T T G T G A T A G C T C C C G C T A A C A C T G G C A A A G A T A A A A G A A G A A G A A T G G C T G T T A A A A T A A C T G A T C A G A C A A A T A G T C T A A T T T T T T C T G C T G A A A G G T T T T T T G C T…
895	Progreso_UY_ 8.12.21	Thrips tabaci	H1	451	C A A A A A A T C A A A A A A G G T G T T G A T A T A A A A C A G G G T C C C C T C C C C C T C T A G G G T C A A A A A A A G A G G T A T T T A A G T T T C G G T C A G T T A A A A G T A T T G T G A T A G C T C C C G C T A A C A C T G G C A A A G A T A A A A G A A G A A G A A T G G C T G T T A A A A T A A C T G A T C A G A C A A A T A G T C T A A T T T T T T C T G C T G A A A G G T T T T T T G C T…
896	Progreso_UY_ 8.12.21	Thrips tabaci	H1	261 & 451	C A A A A A A T C A A A A A A G G T G T T G A T A T A A A A C A G G G T C C C C T C C C C C T C T A G G G T C A A A A A A A G A G G T A T T T A A G T T T C G G T C A G T T A A A A G T A T T G T G A T A G C T C C C G C T A A C A C T G G C A A A G A T A A A A G A A G A A G A A T G G C T G T T A A A A T A A C T G A T C A G A C A A A T A G T C T A A T T T T T T C T G C T G A A A G G T T T T T T G C T…
898	Progreso_UY_ 8.12.21	Thrips tabaci	H1	451	C A A A A A A T C A A A A A A G G T G T T G A T A T A A A A C A G G G T C C C C T C C C C C T C T A G G G T C A A A A A A A G A G G T A T T T A A G T T T C G G T C A G T T A A A A G T A T T G T G A T A G C T C C C G C T A A C A C T G G C A A A G A T A A A A G A A G A A G A A T G G C T G T T A A A A T A A C T G A T C A G A C A A A T A G T C T A A T T T T T T C T G C T G A A A G G T T T T T T G C T…
899	Progreso_UY_ 8.12.21	Thrips tabaci	H1	451	C A A A A A A T C A A A A A A G G T G T T G A T A T A A A A C A G G G T C C C C T C C C C C T C T A G G G T C A A A A A A A G A G G T A T T T A A G T T T C G G T C A G T T A A A A G T A T T G T G A T A G C T C C C G C T A A C A C T G G C A A A G A T A A A A G A A G A A G A A T G G C T G T T A A A A T A A C T G A T C A G A C A A A T A G T C T A A T T T T T T C T G C T G A A A G G T T T T T T G C T…
900	Progreso_UY_ 8.12.21	Thrips tabaci	H1	451	C A A A A A A T C A A A A A A G G T G T T G A T A T A A A A C A G G G T C C C C T C C C C C T C T A G G G T C A A A A A A A G A G G T A T T T A A G T T T C G G T C A G T T A A A A G T A T T G T G A T A G C T C C C G C T A A C A C T G G C A A A G A T A A A A G A A G A A G A A T G G C T G T T A A A A T A A C T G A T C A G A C A A A T A G T C T A A T T T T T T C T G C T G A A A G G T T T T T T G C T…
901	Progreso_UY_ 8.12.21	Thrips tabaci	H1	261 & 451	C A A A A A A T C A A A A A A G G T G T T G A T A T A A A A C A G G G T C C C C T C C C C C T C T A G G G T C A A A A A A A G A G G T A T T T A A G T T T C G G T C A G T T A A A A G T A T T G T G A T A G C T C C C G C T A A C A C T G G C A A A G A T A A A A G A A G A A G A A T G G C T G T T A A A A T A A C T G A T C A G A C A A A T A G T C T A A T T T T T T C T G C T G A A A G G T T T T T T G C T…
902	Progreso_UY_ 8.12.21	Thrips tabaci	H1	261 & 451	C A A A A A A T C A A A A A A G G T G T T G A T A T A A A A C A G G G T C C C C T C C C C C T C T A G G G T C A A A A A A A G A G G T A T T T A A G T T T C G G T C A G T T A A A A G T A T T G T G A T A G C T C C C G C T A A C A C T G G C A A A G A T A A A A G A A G A A G A A T G G C T G T T A A A A T A A C T G A T C A G A C A A A T A G T C T A A T T T T T T C T G C T G A A A G G T T T T T T G C T…
903	Progreso_UY_ 8.12.21	Thrips tabaci	H1	261 & 451	C A A A A A A T C A A A A A A G G T G T T G A T A T A A A A C A G G G T C C C C T C C C C C T C T A G G G T C A A A A A A A G A G G T A T T T A A G T T T C G G T C A G T T A A A A G T A T T G T G A T A G C T C C C G C T A A C A C T G G C A A A G A T A A A A G A A G A A G A A T G G C T G T T A A A A T A A C T G A T C A G A C A A A T A G T C T A A T T T T T T C T G C T G A A A G G T T T T T T G C T…
904	Progreso_UY_ 8.12.21	Thrips tabaci	H1	261 & 451	C A A A A A A T C A A A A A A G G T G T T G A T A T A A A A C A G G G T C C C C T C C C C C T C T A G G G T C A A A A A A A G A G G T A T T T A A G T T T C G G T C A G T T A A A A G T A T T G T G A T A G C T C C C G C T A A C A C T G G C A A A G A T A A A A G A A G A A G A A T G G C T G T T A A A A T A A C T G A T C A G A C A A A T A G T C T A A T T T T T T C T G C T G A A A G G T T T T T T G C T…
905	Progreso_UY_ 8.12.21	Thrips tabaci	H1	261 & 451	C A A A A A A T C A A A A A A G G T G T T G A T A T A A A A C A G G G T C C C C T C C C C C T C T A G G G T C A A A A A A A G A G G T A T T T A A G T T T C G G T C A G T T A A A A G T A T T G T G A T A G C T C C C G C T A A C A C T G G C A A A G A T A A A A G A A G A A G A A T G G C T G T T A A A A T A A C T G A T C A G A C A A A T A G T C T A A T T T T T T C T G C T G A A A G G T T T T T T G C T…
906	Progreso_UY_ 8.12.21	Thrips tabaci	H1	451	C A A A A A A T C A A A A A A G G T G T T G A T A T A A A A C A G G G T C C C C T C C C C C T C T A G G G T C A A A A A A A G A G G T A T T T A A G T T T C G G T C A G T T A A A A G T A T T G T G A T A G C T C C C G C T A A C A C T G G C A A A G A T A A A A G A A G A A G A A T G G C T G T T A A A A T A A C T G A T C A G A C A A A T A G T C T A A T T T T T T C T G C T G A A A G G T T T T T T G C T…
907	Progreso_UY_ 8.12.21	Thrips tabaci	H1	261 & 451	C A A A A A A T C A A A A A A G G T G T T G A T A T A A A A C A G G G T C C C C T C C C C C T C T A G G G T C A A A A A A A G A G G T A T T T A A G T T T C G G T C A G T T A A A A G T A T T G T G A T A G C T C C C G C T A A C A C T G G C A A A G A T A A A A G A A G A A G A A T G G C T G T T A A A A T A A C T G A T C A G A C A A A T A G T C T A A T T T T T T C T G C T G A A A G G T T T T T T G C T…
908	Salto Grande_UY_adults 1.11.21	Thrips tabaci	H1	261 & 451	C A A A A A A T C A A A A A A G G T G T T G A T A T A A A A C A G G G T C C C C T C C C C C T C T A G G G T C A A A A A A A G A G G T A T T T A A G T T T C G G T C A G T T A A A A G T A T T G T G A T A G C T C C C G C T A A C A C T G G C A A A G A T A A A A G A A G A A G A A T G G C T G T T A A A A T A A C T G A T C A G A C A A A T A G T C T A A T T T T T T C T G C T G A A A G G T T T T T T G C T…
909	Salto Grande_UY_adults 1.11.21	Thrips tabaci	H1	261 & 451	C A A A A A A T C A A A A A A G G T G T T G A T A T A A A A C A G G G T C C C C T C C C C C T C T A G G G T C A A A A A A A G A G G T A T T T A A G T T T C G G T C A G T T A A A A G T A T T G T G A T A G C T C C C G C T A A C A C T G G C A A A G A T A A A A G A A G A A G A A T G G C T G T T A A A A T A A C T G A T C A G A C A A A T A G T C T A A T T T T T T C T G C T G A A A G G T T T T T T G C T…
910	Salto Grande_UY_adults 1.11.21	Thrips tabaci	H1	261 & 451	C A A A A A A T C A A A A A A G G T G T T G A T A T A A A A C A G G G T C C C C T C C C C C T C T A G G G T C A A A A A A A G A G G T A T T T A A G T T T C G G T C A G T T A A A A G T A T T G T G A T A G C T C C C G C T A A C A C T G G C A A A G A T A A A A G A A G A A G A A T G G C T G T T A A A A T A A C T G A T C A G A C A A A T A G T C T A A T T T T T T C T G C T G A A A G G T T T T T T G C T…
911	Salto Grande_UY_adults 1.11.21	Thrips tabaci	H63	261 & 451	C A A A A A A T C A A A A A A G G T G T T G A T A T A A A A C A G G G T C C C C T C C C C C T C T A G G G T C A A A A A A A G A G G T A T T T A A G T T T C G G T C A G T T A A A A G T A T T G T G A T A G C T C C C G C T A A C A C T G G C A A A G A T A A A A G A A G A A G A A T G G C T G T T A A A A T A A C T G A T C A G A C A A A T A G T C T A A T T T T T T C T G C T G A A A G G T T T T T T G C T…
912	Salto Grande_UY_adults 1.11.21	Thrips tabaci	H1	261 & 451	C A A A A A A T C A A A A A A G G T G T T G A T A T A A A A C A G G G T C C C C T C C C C C T C T A G G G T C A A A A A A A G A G G T A T T T A A G T T T C G G T C A G T T A A A A G T A T T G T G A T A G C T C C C G C T A A C A C T G G C A A A G A T A A A A G A A G A A G A A T G G C T G T T A A A A T A A C T G A T C A G A C A A A T A G T C T A A T T T T T T C T G C T G A A A G G T T T T T T G C T…
913	Salto Grande_UY_adults 1.11.21	Thrips tabaci	H1	261 & 451	C A A A A A A T C A A A A A A G G T G T T G A T A T A A A A C A G G G T C C C C T C C C C C T C T A G G G T C A A A A A A A G A G G T A T T T A A G T T T C G G T C A G T T A A A A G T A T T G T G A T A G C T C C C G C T A A C A C T G G C A A A G A T A A A A G A A G A A G A A T G G C T G T T A A A A T A A C T G A T C A G A C A A A T A G T C T A A T T T T T T C T G C T G A A A G G T T T T T T G C T…
914	Salto Grande_UY_adults 1.11.21	Thrips tabaci	H1	451	C A A A A A A T C A A A A A A G G T G T T G A T A T A A A A C A G G G T C C C C T C C C C C T C T A G G G T C A A A A A A A G A G G T A T T T A A G T T T C G G T C A G T T A A A A G T A T T G T G A T A G C T C C C G C T A A C A C T G G C A A A G A T A A A A G A A G A A G A A T G G C T G T T A A A A T A A C T G A T C A G A C A A A T A G T C T A A T T T T T T C T G C T G A A A G G T T T T T T G C T…
915	Salto Grande_UY_adults 1.11.21	Thrips tabaci	H1	451	C A A A A A A T C A A A A A A G G T G T T G A T A T A A A A C A G G G T C C C C T C C C C C T C T A G G G T C A A A A A A A G A G G T A T T T A A G T T T C G G T C A G T T A A A A G T A T T G T G A T A G C T C C C G C T A A C A C T G G C A A A G A T A A A A G A A G A A G A A T G G C T G T T A A A A T A A C T G A T C A G A C A A A T A G T C T A A T T T T T T C T G C T G A A A G G T T T T T T G C T…
916	Salto Grande_UY_adults 1.11.21	Thrips tabaci	H1	451	C A A A A A A T C A A A A A A G G T G T T G A T A T A A A A C A G G G T C C C C T C C C C C T C T A G G G T C A A A A A A A G A G G T A T T T A A G T T T C G G T C A G T T A A A A G T A T T G T G A T A G C T C C C G C T A A C A C T G G C A A A G A T A A A A G A A G A A G A A T G G C T G T T A A A A T A A C T G A T C A G A C A A A T A G T C T A A T T T T T T C T G C T G A A A G G T T T T T T G C T…
917	Salto Grande_UY_adults 1.11.21	Thrips tabaci	H1	451	C A A A A A A T C A A A A A A G G T G T T G A T A T A A A A C A G G G T C C C C T C C C C C T C T A G G G T C A A A A A A A G A G G T A T T T A A G T T T C G G T C A G T T A A A A G T A T T G T G A T A G C T C C C G C T A A C A C T G G C A A A G A T A A A A G A A G A A G A A T G G C T G T T A A A A T A A C T G A T C A G A C A A A T A G T C T A A T T T T T T C T G C T G A A A G G T T T T T T G C T…
918	Salto Grande_UY_adults 1.11.21	Thrips tabaci	H1	451	C A A A A A A T C A A A A A A G G T G T T G A T A T A A A A C A G G G T C C C C T C C C C C T C T A G G G T C A A A A A A A G A G G T A T T T A A G T T T C G G T C A G T T A A A A G T A T T G T G A T A G C T C C C G C T A A C A C T G G C A A A G A T A A A A G A A G A A G A A T G G C T G T T A A A A T A A C T G A T C A G A C A A A T A G T C T A A T T T T T T C T G C T G A A A G G T T T T T T G C T…
919	Salto Grande_UY_adults 1.11.21	Thrips tabaci	H1	261 & 451	C A A A A A A T C A A A A A A G G T G T T G A T A T A A A A C A G G G T C C C C T C C C C C T C T A G G G T C A A A A A A A G A G G T A T T T A A G T T T C G G T C A G T T A A A A G T A T T G T G A T A G C T C C C G C T A A C A C T G G C A A A G A T A A A A G A A G A A G A A T G G C T G T T A A A A T A A C T G A T C A G A C A A A T A G T C T A A T T T T T T C T G C T G A A A G G T T T T T T G C T…
920	Salto Grande_UY_adults 1.11.21	Thrips tabaci	H1	261 & 451	C A A A A A A T C A A A A A A G G T G T T G A T A T A A A A C A G G G T C C C C T C C C C C T C T A G G G T C A A A A A A A G A G G T A T T T A A G T T T C G G T C A G T T A A A A G T A T T G T G A T A G C T C C C G C T A A C A C T G G C A A A G A T A A A A G A A G A A G A A T G G C T G T T A A A A T A A C T G A T C A G A C A A A T A G T C T A A T T T T T T C T G C T G A A A G G T T T T T T G C T…
921	Salto Grande_UY_adults 1.11.21	Thrips tabaci	HU40	451	C A A A A A A T C A A A A A A G G T G T T G A T A T A A A A C A G G G T C C C C T C C C C C T C T A G G G T C A A A A A A A G A G G T A T T T A A G T T T C G G T C A G T T A A A A G T A T T G T G A T A G C T C C C G C T A A C A C T G G C A A A G A T A A A A G A A G A A G A A T G G C T G T T A A A A T A A C T G A T C A G A C A A A T A G T C T A A T T T T T T C T G C T G A A A G G T T T T T T G C T…
922	Salto Grande_UY_adults 1.11.21	Thrips tabaci	H1	451	C A A A A A A T C A A A A A A G G T G T T G A T A T A A A A C A G G G T C C C C T C C C C C T C T A G G G T C A A A A A A A G A G G T A T T T A A G T T T C G G T C A G T T A A A A G T A T T G T G A T A G C T C C C G C T A A C A C T G G C A A A G A T A A A A G A A G A A G A A T G G C T G T T A A A A T A A C T G A T C A G A C A A A T A G T C T A A T T T T T T C T G C T G A A A G G T T T T T T G C T…
923	Salto Grande_UY_adults 1.11.21	Thrips tabaci	H1	451	C A A A A A A T C A A A A A A G G T G T T G A T A T A A A A C A G G G T C C C C T C C C C C T C T A G G G T C A A A A A A A G A G G T A T T T A A G T T T C G G T C A G T T A A A A G T A T T G T G A T A G C T C C C G C T A A C A C T G G C A A A G A T A A A A G A A G A A G A A T G G C T G T T A A A A T A A C T G A T C A G A C A A A T A G T C T A A T T T T T T C T G C T G A A A G G T T T T T T G C T…
924	Salto Grande_UY_adults 1.11.21	Thrips tabaci	H1	261 & 451	C A A A A A A T C A A A A A A G G T G T T G A T A T A A A A C A G G G T C C C C T C C C C C T C T A G G G T C A A A A A A A G A G G T A T T T A A G T T T C G G T C A G T T A A A A G T A T T G T G A T A G C T C C C G C T A A C A C T G G C A A A G A T A A A A G A A G A A G A A T G G C T G T T A A A A T A A C T G A T C A G A C A A A T A G T C T A A T T T T T T C T G C T G A A A G G T T T T T T G C T…
925	Salto Grande_UY_adults 1.11.21	Thrips tabaci	H1	451	C A A A A A A T C A A A A A A G G T G T T G A T A T A A A A C A G G G T C C C C T C C C C C T C T A G G G T C A A A A A A A G A G G T A T T T A A G T T T C G G T C A G T T A A A A G T A T T G T G A T A G C T C C C G C T A A C A C T G G C A A A G A T A A A A G A A G A A G A A T G G C T G T T A A A A T A A C T G A T C A G A C A A A T A G T C T A A T T T T T T C T G C T G A A A G G T T T T T T G C T…
926	Salto Grande_UY_adults 1.11.21	Thrips tabaci	H1	261 & 451	C A A A A A A T C A A A A A A G G T G T T G A T A T A A A A C A G G G T C C C C T C C C C C T C T A G G G T C A A A A A A A G A G G T A T T T A A G T T T C G G T C A G T T A A A A G T A T T G T G A T A G C T C C C G C T A A C A C T G G C A A A G A T A A A A G A A G A A G A A T G G C T G T T A A A A T A A C T G A T C A G A C A A A T A G T C T A A T T T T T T C T G C T G A A A G G T T T T T T G C T…
927	Salto Grande_UY_adults 1.11.21	Thrips tabaci	H1	261 & 451	C A A A A A A T C A A A A A A G G T G T T G A T A T A A A A C A G G G T C C C C T C C C C C T C T A G G G T C A A A A A A A G A G G T A T T T A A G T T T C G G T C A G T T A A A A G T A T T G T G A T A G C T C C C G C T A A C A C T G G C A A A G A T A A A A G A A G A A G A A T G G C T G T T A A A A T A A C T G A T C A G A C A A A T A G T C T A A T T T T T T C T G C T G A A A G G T T T T T T G C T…
928	Salto Grande_UY_adults 1.11.21	Thrips tabaci	H1	261 & 451	C A A A A A A T C A A A A A A G G T G T T G A T A T A A A A C A G G G T C C C C T C C C C C T C T A G G G T C A A A A A A A G A G G T A T T T A A G T T T C G G T C A G T T A A A A G T A T T G T G A T A G C T C C C G C T A A C A C T G G C A A A G A T A A A A G A A G A A G A A T G G C T G T T A A A A T A A C T G A T C A G A C A A A T A G T C T A A T T T T T T C T G C T G A A A G G T T T T T T G C T…
929	Salto Grande_UY_adults 1.11.21	Thrips tabaci	H1	261 & 451	C A A A A A A T C A A A A A A G G T G T T G A T A T A A A A C A G G G T C C C C T C C C C C T C T A G G G T C A A A A A A A G A G G T A T T T A A G T T T C G G T C A G T T A A A A G T A T T G T G A T A G C T C C C G C T A A C A C T G G C A A A G A T A A A A G A A G A A G A A T G G C T G T T A A A A T A A C T G A T C A G A C A A A T A G T C T A A T T T T T T C T G C T G A A A G G T T T T T T G C T…
930	Salto Grande_UY_adults 1.11.21	Thrips tabaci	H1	261 & 451	C A A A A A A T C A A A A A A G G T G T T G A T A T A A A A C A G G G T C C C C T C C C C C T C T A G G G T C A A A A A A A G A G G T A T T T A A G T T T C G G T C A G T T A A A A G T A T T G T G A T A G C T C C C G C T A A C A C T G G C A A A G A T A A A A G A A G A A G A A T G G C T G T T A A A A T A A C T G A T C A G A C A A A T A G T C T A A T T T T T T C T G C T G A A A G G T T T T T T G C T…
932	Salto Grande_UY_adults 1.11.21	Thrips tabaci	H1	451	C A A A A A A T C A A A A A A G G T G T T G A T A T A A A A C A G G G T C C C C T C C C C C T C T A G G G T C A A A A A A A G A G G T A T T T A A G T T T C G G T C A G T T A A A A G T A T T G T G A T A G C T C C C G C T A A C A C T G G C A A A G A T A A A A G A A G A A G A A T G G C T G T T A A A A T A A C T G A T C A G A C A A A T A G T C T A A T T T T T T C T G C T G A A A G G T T T T T T G C T…
933	Salto Grande_UY_adults 1.11.21	Thrips tabaci	H1	261 & 451	C A A A A A A T C A A A A A A G G T G T T G A T A T A A A A C A G G G T C C C C T C C C C C T C T A G G G T C A A A A A A A G A G G T A T T T A A G T T T C G G T C A G T T A A A A G T A T T G T G A T A G C T C C C G C T A A C A C T G G C A A A G A T A A A A G A A G A A G A A T G G C T G T T A A A A T A A C T G A T C A G A C A A A T A G T C T A A T T T T T T C T G C T G A A A G G T T T T T T G C T…
934	Salto Grande_UY_adults 1.11.21	Thrips tabaci	H1	261 & 451	C A A A A A A T C A A A A A A G G T G T T G A T A T A A A A C A G G G T C C C C T C C C C C T C T A G G G T C A A A A A A A G A G G T A T T T A A G T T T C G G T C A G T T A A A A G T A T T G T G A T A G C T C C C G C T A A C A C T G G C A A A G A T A A A A G A A G A A G A A T G G C T G T T A A A A T A A C T G A T C A G A C A A A T A G T C T A A T T T T T T C T G C T G A A A G G T T T T T T G C T…
935	Salto Grande_UY_adults 1.11.21	Thrips tabaci	H1	261 & 451	C A A A A A A T C A A A A A A G G T G T T G A T A T A A A A C A G G G T C C C C T C C C C C T C T A G G G T C A A A A A A A G A G G T A T T T A A G T T T C G G T C A G T T A A A A G T A T T G T G A T A G C T C C C G C T A A C A C T G G C A A A G A T A A A A G A A G A A G A A T G G C T G T T A A A A T A A C T G A T C A G A C A A A T A G T C T A A T T T T T T C T G C T G A A A G G T T T T T T G C T…
936	Salto Grande_UY_adults 1.11.21	Thrips tabaci	H1	451	C A A A A A A T C A A A A A A G G T G T T G A T A T A A A A C A G G G T C C C C T C C C C C T C T A G G G T C A A A A A A A G A G G T A T T T A A G T T T C G G T C A G T T A A A A G T A T T G T G A T A G C T C C C G C T A A C A C T G G C A A A G A T A A A A G A A G A A G A A T G G C T G T T A A A A T A A C T G A T C A G A C A A A T A G T C T A A T T T T T T C T G C T G A A A G G T T T T T T G C T…
937	Salto Grande_UY_adults 1.11.21	Thrips tabaci	H1	451	C A A A A A A T C A A A A A A G G T G T T G A T A T A A A A C A G G G T C C C C T C C C C C T C T A G G G T C A A A A A A A G A G G T A T T T A A G T T T C G G T C A G T T A A A A G T A T T G T G A T A G C T C C C G C T A A C A C T G G C A A A G A T A A A A G A A G A A G A A T G G C T G T T A A A A T A A C T G A T C A G A C A A A T A G T C T A A T T T T T T C T G C T G A A A G G T T T T T T G C T…
938	Salto Grande_UY_adults 1.11.21	Thrips tabaci	H1	261 & 451	C A A A A A A T C A A A A A A G G T G T T G A T A T A A A A C A G G G T C C C C T C C C C C T C T A G G G T C A A A A A A A G A G G T A T T T A A G T T T C G G T C A G T T A A A A G T A T T G T G A T A G C T C C C G C T A A C A C T G G C A A A G A T A A A A G A A G A A G A A T G G C T G T T A A A A T A A C T G A T C A G A C A A A T A G T C T A A T T T T T T C T G C T G A A A G G T T T T T T G C T…
939	Salto Grande_UY_adults 1.11.21	Thrips tabaci	H1	261 & 451	C A A A A A A T C A A A A A A G G T G T T G A T A T A A A A C A G G G T C C C C T C C C C C T C T A G G G T C A A A A A A A G A G G T A T T T A A G T T T C G G T C A G T T A A A A G T A T T G T G A T A G C T C C C G C T A A C A C T G G C A A A G A T A A A A G A A G A A G A A T G G C T G T T A A A A T A A C T G A T C A G A C A A A T A G T C T A A T T T T T T C T G C T G A A A G G T T T T T T G C T…
940	Salto Grande_UY_adults 1.11.21	Thrips tabaci	H1	261 & 451	C A A A A A A T C A A A A A A G G T G T T G A T A T A A A A C A G G G T C C C C T C C C C C T C T A G G G T C A A A A A A A G A G G T A T T T A A G T T T C G G T C A G T T A A A A G T A T T G T G A T A G C T C C C G C T A A C A C T G G C A A A G A T A A A A G A A G A A G A A T G G C T G T T A A A A T A A C T G A T C A G A C A A A T A G T C T A A T T T T T T C T G C T G A A A G G T T T T T T G C T…
941	Salto Grande_UY_L1 1.11.21	Thrips tabaci	H1	451	C A A A A A A T C A A A A A A G G T G T T G A T A T A A A A C A G G G T C C C C T C C C C C T C T A G G G T C A A A A A A A G A G G T A T T T A A G T T T C G G T C A G T T A A A A G T A T T G T G A T A G C T C C C G C T A A C A C T G G C A A A G A T A A A A G A A G A A G A A T G G C T G T T A A A A T A A C T G A T C A G A C A A A T A G T C T A A T T T T T T C T G C T G A A A G G T T T T T T G C T…
942	Salto Grande_UY_L1 1.11.21	Thrips tabaci	H1	451	C A A A A A A T C A A A A A A G G T G T T G A T A T A A A A C A G G G T C C C C T C C C C C T C T A G G G T C A A A A A A A G A G G T A T T T A A G T T T C G G T C A G T T A A A A G T A T T G T G A T A G C T C C C G C T A A C A C T G G C A A A G A T A A A A G A A G A A G A A T G G C T G T T A A A A T A A C T G A T C A G A C A A A T A G T C T A A T T T T T T C T G C T G A A A G G T T T T T T G C T…
943	Salto Grande_UY_L1 1.11.21	Thrips tabaci	H1	451	C A A A A A A T C A A A A A A G G T G T T G A T A T A A A A C A G G G T C C C C T C C C C C T C T A G G G T C A A A A A A A G A G G T A T T T A A G T T T C G G T C A G T T A A A A G T A T T G T G A T A G C T C C C G C T A A C A C T G G C A A A G A T A A A A G A A G A A G A A T G G C T G T T A A A A T A A C T G A T C A G A C A A A T A G T C T A A T T T T T T C T G C T G A A A G G T T T T T T G C T…
944	Salto Grande_UY_L1 1.11.21	Thrips tabaci	H1	261 & 451	C A A A A A A T C A A A A A A G G T G T T G A T A T A A A A C A G G G T C C C C T C C C C C T C T A G G G T C A A A A A A A G A G G T A T T T A A G T T T C G G T C A G T T A A A A G T A T T G T G A T A G C T C C C G C T A A C A C T G G C A A A G A T A A A A G A A G A A G A A T G G C T G T T A A A A T A A C T G A T C A G A C A A A T A G T C T A A T T T T T T C T G C T G A A A G G T T T T T T G C T…
945	Salto Grande_UY_L1 1.11.21	Thrips tabaci	H1	261 & 451	C A A A A A A T C A A A A A A G G T G T T G A T A T A A A A C A G G G T C C C C T C C C C C T C T A G G G T C A A A A A A A G A G G T A T T T A A G T T T C G G T C A G T T A A A A G T A T T G T G A T A G C T C C C G C T A A C A C T G G C A A A G A T A A A A G A A G A A G A A T G G C T G T T A A A A T A A C T G A T C A G A C A A A T A G T C T A A T T T T T T C T G C T G A A A G G T T T T T T G C T…
946	Salto Grande_UY_L1 1.11.21	Thrips tabaci	H1	261 & 451	C A A A A A A T C A A A A A A G G T G T T G A T A T A A A A C A G G G T C C C C T C C C C C T C T A G G G T C A A A A A A A G A G G T A T T T A A G T T T C G G T C A G T T A A A A G T A T T G T G A T A G C T C C C G C T A A C A C T G G C A A A G A T A A A A G A A G A A G A A T G G C T G T T A A A A T A A C T G A T C A G A C A A A T A G T C T A A T T T T T T C T G C T G A A A G G T T T T T T G C T…
947	Salto Grande_UY_L1 1.11.21	Thrips tabaci	H1	261 & 451	C A A A A A A T C A A A A A A G G T G T T G A T A T A A A A C A G G G T C C C C T C C C C C T C T A G G G T C A A A A A A A G A G G T A T T T A A G T T T C G G T C A G T T A A A A G T A T T G T G A T A G C T C C C G C T A A C A C T G G C A A A G A T A A A A G A A G A A G A A T G G C T G T T A A A A T A A C T G A T C A G A C A A A T A G T C T A A T T T T T T C T G C T G A A A G G T T T T T T G C T…
948	Salto Grande_UY_L1 1.11.21	Thrips tabaci	H1	261 & 451	C A A A A A A T C A A A A A A G G T G T T G A T A T A A A A C A G G G T C C C C T C C C C C T C T A G G G T C A A A A A A A G A G G T A T T T A A G T T T C G G T C A G T T A A A A G T A T T G T G A T A G C T C C C G C T A A C A C T G G C A A A G A T A A A A G A A G A A G A A T G G C T G T T A A A A T A A C T G A T C A G A C A A A T A G T C T A A T T T T T T C T G C T G A A A G G T T T T T T G C T…
949	Salto Grande_UY_L1 1.11.21	Thrips tabaci	H1	261 & 451	C A A A A A A T C A A A A A A G G T G T T G A T A T A A A A C A G G G T C C C C T C C C C C T C T A G G G T C A A A A A A A G A G G T A T T T A A G T T T C G G T C A G T T A A A A G T A T T G T G A T A G C T C C C G C T A A C A C T G G C A A A G A T A A A A G A A G A A G A A T G G C T G T T A A A A T A A C T G A T C A G A C A A A T A G T C T A A T T T T T T C T G C T G A A A G G T T T T T T G C T…
950	Salto Grande_UY_L1 1.11.21	Thrips tabaci	H1	261 & 451	C A A A A A A T C A A A A A A G G T G T T G A T A T A A A A C A G G G T C C C C T C C C C C T C T A G G G T C A A A A A A A G A G G T A T T T A A G T T T C G G T C A G T T A A A A G T A T T G T G A T A G C T C C C G C T A A C A C T G G C A A A G A T A A A A G A A G A A G A A T G G C T G T T A A A A T A A C T G A T C A G A C A A A T A G T C T A A T T T T T T C T G C T G A A A G G T T T T T T G C T…
951	Salto Grande_UY_L1 1.11.21	Thrips tabaci	H1	261 & 451	C A A A A A A T C A A A A A A G G T G T T G A T A T A A A A C A G G G T C C C C T C C C C C T C T A G G G T C A A A A A A A G A G G T A T T T A A G T T T C G G T C A G T T A A A A G T A T T G T G A T A G C T C C C G C T A A C A C T G G C A A A G A T A A A A G A A G A A G A A T G G C T G T T A A A A T A A C T G A T C A G A C A A A T A G T C T A A T T T T T T C T G C T G A A A G G T T T T T T G C T…
952	Salto Grande_UY_L1 1.11.21	Thrips tabaci	H1	261 & 451	C A A A A A A T C A A A A A A G G T G T T G A T A T A A A A C A G G G T C C C C T C C C C C T C T A G G G T C A A A A A A A G A G G T A T T T A A G T T T C G G T C A G T T A A A A G T A T T G T G A T A G C T C C C G C T A A C A C T G G C A A A G A T A A A A G A A G A A G A A T G G C T G T T A A A A T A A C T G A T C A G A C A A A T A G T C T A A T T T T T T C T G C T G A A A G G T T T T T T G C T…
953	Salto Grande_UY_L1 1.11.21	Thrips tabaci	H1	261 & 451	C A A A A A A T C A A A A A A G G T G T T G A T A T A A A A C A G G G T C C C C T C C C C C T C T A G G G T C A A A A A A A G A G G T A T T T A A G T T T C G G T C A G T T A A A A G T A T T G T G A T A G C T C C C G C T A A C A C T G G C A A A G A T A A A A G A A G A A G A A T G G C T G T T A A A A T A A C T G A T C A G A C A A A T A G T C T A A T T T T T T C T G C T G A A A G G T T T T T T G C T…
954	Salto Grande_UY_L1 1.11.21	Thrips tabaci	H1	261 & 451	C A A A A A A T C A A A A A A G G T G T T G A T A T A A A A C A G G G T C C C C T C C C C C T C T A G G G T C A A A A A A A G A G G T A T T T A A G T T T C G G T C A G T T A A A A G T A T T G T G A T A G C T C C C G C T A A C A C T G G C A A A G A T A A A A G A A G A A G A A T G G C T G T T A A A A T A A C T G A T C A G A C A A A T A G T C T A A T T T T T T C T G C T G A A A G G T T T T T T G C T…
955	Salto Grande_UY_L1 1.11.21	Thrips tabaci	H1	261 & 451	C A A A A A A T C A A A A A A G G T G T T G A T A T A A A A C A G G G T C C C C T C C C C C T C T A G G G T C A A A A A A A G A G G T A T T T A A G T T T C G G T C A G T T A A A A G T A T T G T G A T A G C T C C C G C T A A C A C T G G C A A A G A T A A A A G A A G A A G A A T G G C T G T T A A A A T A A C T G A T C A G A C A A A T A G T C T A A T T T T T T C T G C T G A A A G G T T T T T T G C T…
956	Salto Grande_UY_L1 1.11.21	Thrips tabaci	H1	261 & 451	C A A A A A A T C A A A A A A G G T G T T G A T A T A A A A C A G G G T C C C C T C C C C C T C T A G G G T C A A A A A A A G A G G T A T T T A A G T T T C G G T C A G T T A A A A G T A T T G T G A T A G C T C C C G C T A A C A C T G G C A A A G A T A A A A G A A G A A G A A T G G C T G T T A A A A T A A C T G A T C A G A C A A A T A G T C T A A T T T T T T C T G C T G A A A G G T T T T T T G C T…
957	Salto Grande_UY_L1 1.11.21	Thrips tabaci	H1	261 & 451	C A A A A A A T C A A A A A A G G T G T T G A T A T A A A A C A G G G T C C C C T C C C C C T C T A G G G T C A A A A A A A G A G G T A T T T A A G T T T C G G T C A G T T A A A A G T A T T G T G A T A G C T C C C G C T A A C A C T G G C A A A G A T A A A A G A A G A A G A A T G G C T G T T A A A A T A A C T G A T C A G A C A A A T A G T C T A A T T T T T T C T G C T G A A A G G T T T T T T G C T…
958	Salto Grande_UY_L1 1.11.21	Thrips tabaci	H1	451	C A A A A A A T C A A A A A A G G T G T T G A T A T A A A A C A G G G T C C C C T C C C C C T C T A G G G T C A A A A A A A G A G G T A T T T A A G T T T C G G T C A G T T A A A A G T A T T G T G A T A G C T C C C G C T A A C A C T G G C A A A G A T A A A A G A A G A A G A A T G G C T G T T A A A A T A A C T G A T C A G A C A A A T A G T C T A A T T T T T T C T G C T G A A A G G T T T T T T G C T…
959	Salto Grande_UY_L1 1.11.21	Thrips tabaci	H1	451	C A A A A A A T C A A A A A A G G T G T T G A T A T A A A A C A G G G T C C C C T C C C C C T C T A G G G T C A A A A A A A G A G G T A T T T A A G T T T C G G T C A G T T A A A A G T A T T G T G A T A G C T C C C G C T A A C A C T G G C A A A G A T A A A A G A A G A A G A A T G G C T G T T A A A A T A A C T G A T C A G A C A A A T A G T C T A A T T T T T T C T G C T G A A A G G T T T T T T G C T…
960	Salto Grande_UY_L1 1.11.21	Thrips tabaci	H1	451	C A A A A A A T C A A A A A A G G T G T T G A T A T A A A A C A G G G T C C C C T C C C C C T C T A G G G T C A A A A A A A G A G G T A T T T A A G T T T C G G T C A G T T A A A A G T A T T G T G A T A G C T C C C G C T A A C A C T G G C A A A G A T A A A A G A A G A A G A A T G G C T G T T A A A A T A A C T G A T C A G A C A A A T A G T C T A A T T T T T T C T G C T G A A A G G T T T T T T G C T…
961	Salto Grande_UY_L1 1.11.21	Thrips tabaci	H1	261 & 451	C A A A A A A T C A A A A A A G G T G T T G A T A T A A A A C A G G G T C C C C T C C C C C T C T A G G G T C A A A A A A A G A G G T A T T T A A G T T T C G G T C A G T T A A A A G T A T T G T G A T A G C T C C C G C T A A C A C T G G C A A A G A T A A A A G A A G A A G A A T G G C T G T T A A A A T A A C T G A T C A G A C A A A T A G T C T A A T T T T T T C T G C T G A A A G G T T T T T T G C T…
962	Salto Grande_UY_L1 1.11.21	Thrips tabaci	H1	451	C A A A A A A T C A A A A A A G G T G T T G A T A T A A A A C A G G G T C C C C T C C C C C T C T A G G G T C A A A A A A A G A G G T A T T T A A G T T T C G G T C A G T T A A A A G T A T T G T G A T A G C T C C C G C T A A C A C T G G C A A A G A T A A A A G A A G A A G A A T G G C T G T T A A A A T A A C T G A T C A G A C A A A T A G T C T A A T T T T T T C T G C T G A A A G G T T T T T T G C T…
963	Salto Grande_UY_L1 1.11.21	Thrips tabaci	H1	451	C A A A A A A T C A A A A A A G G T G T T G A T A T A A A A C A G G G T C C C C T C C C C C T C T A G G G T C A A A A A A A G A G G T A T T T A A G T T T C G G T C A G T T A A A A G T A T T G T G A T A G C T C C C G C T A A C A C T G G C A A A G A T A A A A G A A G A A G A A T G G C T G T T A A A A T A A C T G A T C A G A C A A A T A G T C T A A T T T T T T C T G C T G A A A G G T T T T T T G C T…
964	Salto Grande_UY_L1 1.11.21	Thrips tabaci	H1	451	C A A A A A A T C A A A A A A G G T G T T G A T A T A A A A C A G G G T C C C C T C C C C C T C T A G G G T C A A A A A A A G A G G T A T T T A A G T T T C G G T C A G T T A A A A G T A T T G T G A T A G C T C C C G C T A A C A C T G G C A A A G A T A A A A G A A G A A G A A T G G C T G T T A A A A T A A C T G A T C A G A C A A A T A G T C T A A T T T T T T C T G C T G A A A G G T T T T T T G C T…
965	Salto Grande_UY_L1 1.11.21	Thrips tabaci	H1	451	C A A A A A A T C A A A A A A G G T G T T G A T A T A A A A C A G G G T C C C C T C C C C C T C T A G G G T C A A A A A A A G A G G T A T T T A A G T T T C G G T C A G T T A A A A G T A T T G T G A T A G C T C C C G C T A A C A C T G G C A A A G A T A A A A G A A G A A G A A T G G C T G T T A A A A T A A C T G A T C A G A C A A A T A G T C T A A T T T T T T C T G C T G A A A G G T T T T T T G C T…
966	Salto Grande_UY_L1 1.11.21	Thrips tabaci	H1	451	C A A A A A A T C A A A A A A G G T G T T G A T A T A A A A C A G G G T C C C C T C C C C C T C T A G G G T C A A A A A A A G A G G T A T T T A A G T T T C G G T C A G T T A A A A G T A T T G T G A T A G C T C C C G C T A A C A C T G G C A A A G A T A A A A G A A G A A G A A T G G C T G T T A A A A T A A C T G A T C A G A C A A A T A G T C T A A T T T T T T C T G C T G A A A G G T T T T T T G C T…
967	Salto Grande_UY_L1 1.11.21	Thrips tabaci	H1	261 & 451	C A A A A A A T C A A A A A A G G T G T T G A T A T A A A A C A G G G T C C C C T C C C C C T C T A G G G T C A A A A A A A G A G G T A T T T A A G T T T C G G T C A G T T A A A A G T A T T G T G A T A G C T C C C G C T A A C A C T G G C A A A G A T A A A A G A A G A A G A A T G G C T G T T A A A A T A A C T G A T C A G A C A A A T A G T C T A A T T T T T T C T G C T G A A A G G T T T T T T G C T…
968	Salto Grande_UY_L1 1.11.21	Thrips tabaci	H1	261 & 451	C A A A A A A T C A A A A A A G G T G T T G A T A T A A A A C A G G G T C C C C T C C C C C T C T A G G G T C A A A A A A A G A G G T A T T T A A G T T T C G G T C A G T T A A A A G T A T T G T G A T A G C T C C C G C T A A C A C T G G C A A A G A T A A A A G A A G A A G A A T G G C T G T T A A A A T A A C T G A T C A G A C A A A T A G T C T A A T T T T T T C T G C T G A A A G G T T T T T T G C T…
969	Salto Grande_UY_L1 1.11.21	Thrips tabaci	H1	261 & 451	C A A A A A A T C A A A A A A G G T G T T G A T A T A A A A C A G G G T C C C C T C C C C C T C T A G G G T C A A A A A A A G A G G T A T T T A A G T T T C G G T C A G T T A A A A G T A T T G T G A T A G C T C C C G C T A A C A C T G G C A A A G A T A A A A G A A G A A G A A T G G C T G T T A A A A T A A C T G A T C A G A C A A A T A G T C T A A T T T T T T C T G C T G A A A G G T T T T T T G C T…
970	Salto Grande_UY_L1 1.11.21	Thrips tabaci	H1	261 & 451	C A A A A A A T C A A A A A A G G T G T T G A T A T A A A A C A G G G T C C C C T C C C C C T C T A G G G T C A A A A A A A G A G G T A T T T A A G T T T C G G T C A G T T A A A A G T A T T G T G A T A G C T C C C G C T A A C A C T G G C A A A G A T A A A A G A A G A A G A A T G G C T G T T A A A A T A A C T G A T C A G A C A A A T A G T C T A A T T T T T T C T G C T G A A A G G T T T T T T G C T…
971	Salto Grande_UY_L1 1.11.21	Thrips tabaci	H1	261 & 451	C A A A A A A T C A A A A A A G G T G T T G A T A T A A A A C A G G G T C C C C T C C C C C T C T A G G G T C A A A A A A A G A G G T A T T T A A G T T T C G G T C A G T T A A A A G T A T T G T G A T A G C T C C C G C T A A C A C T G G C A A A G A T A A A A G A A G A A G A A T G G C T G T T A A A A T A A C T G A T C A G A C A A A T A G T C T A A T T T T T T C T G C T G A A A G G T T T T T T G C T…
972	Salto Grande_UY_L1 1.11.21	Thrips tabaci	H1	261 & 451	C A A A A A A T C A A A A A A G G T G T T G A T A T A A A A C A G G G T C C C C T C C C C C T C T A G G G T C A A A A A A A G A G G T A T T T A A G T T T C G G T C A G T T A A A A G T A T T G T G A T A G C T C C C G C T A A C A C T G G C A A A G A T A A A A G A A G A A G A A T G G C T G T T A A A A T A A C T G A T C A G A C A A A T A G T C T A A T T T T T T C T G C T G A A A G G T T T T T T G C T…
973	Salto Grande_UY_L1 1.11.21	Thrips tabaci	H1	261 & 451	C A A A A A A T C A A A A A A G G T G T T G A T A T A A A A C A G G G T C C C C T C C C C C T C T A G G G T C A A A A A A A G A G G T A T T T A A G T T T C G G T C A G T T A A A A G T A T T G T G A T A G C T C C C G C T A A C A C T G G C A A A G A T A A A A G A A G A A G A A T G G C T G T T A A A A T A A C T G A T C A G A C A A A T A G T C T A A T T T T T T C T G C T G A A A G G T T T T T T G C T…
975	Progreso_UY_ 27.10.22	Frankliniella occidentalis	F.o. H2		C A A A A A A T C A A A A C A A G T G C T G G T A T A A A A C T G G G T C C C C A C C T C C T C T C G G A T C A A A G A A G G A T G T A T T T A A G T T T C G G T C T G T T A A T A A T A T T G T A A T A G C T C C T G C T A A A A C T G G T A A C G A C A A T A A T A A T A A A A T A G C T G T T A A A A T A A C T G A T C A A A C A A A T A A A G T T A T C T T T T C C G T T G T T A A T T T T T T G A T C…
976	Progreso_UY_ 27.10.22	Thrips tabaci	H5	451	C A A A A A A T C A A A A A A G G T G T T G A T A T A A A A C A G G G T C C C C T C C T C C T C T A G G G T C A A A A A A A G A G G T A T T T A A G T T T C G G T C A G T T A A A A G T A T T G T G A T A G C T C C C G C T A A C A C T G G T A A A G A T A A A A G A A G A A G A A T G G C T G T T A A A A T A A C T G A T C A G A C A A A T A G T C T A A T T T T T T C T G C T G A A A G G T T T T T T G C T…
977	Progreso_UY_ 27.10.22	Thrips tabaci	H5	451	C A A A A A A T C A A A A A A G G T G T T G A T A T A A A A C A G G G T C C C C T C C T C C T C T A G G G T C A A A A A A A G A G G T A T T T A A G T T T C G G T C A G T T A A A A G T A T T G T G A T A G C T C C C G C T A A C A C T G G T A A A G A T A A A A G A A G A A G A A T G G C T G T T A A A A T A A C T G A T C A G A C A A A T A G T C T A A T T T T T T C T G C T G A A A G G T T T T T T G C T…
978	Progreso_UY_ 27.10.22	Thrips tabaci	HU87	451	C A A A A A A T C A A A A A A G G T G T T G A T A T A A A A C A G G G T C C C C T C C T C C T C T A G G G T C A A A A A A A G A G G T A T T T A A G T T T C G G T C A G T T A A A A G T A T T G T G A T A G C T C C C G C T A A C A C T G G T A A A G A T A A A A G A A G A A G A A T G G C T G T T A A A A T A A C T G A T C A G A C A A A T A G T C T A A T T T T T T C T G C T G A A A G G T T T T T T G C T…
979	Progreso_UY_ 27.10.22	Thrips tabaci	H5	451	C A A A A A A T C A A A A A A G G T G T T G A T A T A A A A C A G G G T C C C C T C C T C C T C T A G G G T C A A A A A A A G A G G T A T T T A A G T T T C G G T C A G T T A A A A G T A T T G T G A T A G C T C C C G C T A A C A C T G G T A A A G A T A A A A G A A G A A G A A T G G C T G T T A A A A T A A C T G A T C A G A C A A A T A G T C T A A T T T T T T C T G C T G A A A G G T T T T T T G C T…
980	Progreso_UY_ 27.10.22	Thrips tabaci	H1	451	C A A A A A A T C A A A A A A G G T G T T G A T A T A A A A C A G G G T C C C C T C C C C C T C T A G G G T C A A A A A A A G A G G T A T T T A A G T T T C G G T C A G T T A A A A G T A T T G T G A T A G C T C C C G C T A A C A C T G G C A A A G A T A A A A G A A G A A G A A T G G C T G T T A A A A T A A C T G A T C A G A C A A A T A G T C T A A T T T T T T C T G C T G A A A G G T T T T T T G C T…
981	Progreso_UY_ 27.10.22	Thrips tabaci	H65	451	C A A A A A A T C A A A A A A G G T G T T G A T A T A A A A C A G G G T C C C C T C C T C C T C T A G G G T C A A A A A A A G A G G T A T T T A A G T T T C G G T C A G T T A A A A G T A T T G T G A T A G C T C C C G C T A A C A C T G G T A A A G A T A A A A G A A G A A G A A T G G C T G T T A A A A T A A C T G A T C A G A C A A A T A G T C T A A T T T T T T C T G C T G A A A G G T T T T T T G C T…
982	Progreso_UY_ 27.10.22	Thrips tabaci	H5	451	C A A A A A A T C A A A A A A G G T G T T G A T A T A A A A C A G G G T C C C C T C C T C C T C T A G G G T C A A A A A A A G A G G T A T T T A A G T T T C G G T C A G T T A A A A G T A T T G T G A T A G C T C C C G C T A A C A C T G G T A A A G A T A A A A G A A G A A G A A T G G C T G T T A A A A T A A C T G A T C A G A C A A A T A G T C T A A T T T T T T C T G C T G A A A G G T T T T T T G C T…
983	Progreso_UY_ 27.10.22	Thrips tabaci	H5	451	C A A A A A A T C A A A A A A G G T G T T G A T A T A A A A C A G G G T C C C C T C C T C C T C T A G G G T C A A A A A A A G A G G T A T T T A A G T T T C G G T C A G T T A A A A G T A T T G T G A T A G C T C C C G C T A A C A C T G G T A A A G A T A A A A G A A G A A G A A T G G C T G T T A A A A T A A C T G A T C A G A C A A A T A G T C T A A T T T T T T C T G C T G A A A G G T T T T T T G C T…
984	Progreso_UY_ 27.10.22	Thrips tabaci	H1	451	C A A A A A A T C A A A A A A G G T G T T G A T A T A A A A C A G G G T C C C C T C C C C C T C T A G G G T C A A A A A A A G A G G T A T T T A A G T T T C G G T C A G T T A A A A G T A T T G T G A T A G C T C C C G C T A A C A C T G G C A A A G A T A A A A G A A G A A G A A T G G C T G T T A A A A T A A C T G A T C A G A C A A A T A G T C T A A T T T T T T C T G C T G A A A G G T T T T T T G C T…
985	Progreso_UY_ 27.10.22	Thrips tabaci	HU40	451	C A A A A A A T C A A A A A A G G T G T T G A T A T A A A A C A G G G T C C C C T C C C C C T C T A G G G T C A A A A A A A G A G G T A T T T A A G T T T C G G T C A G T T A A A A G T A T T G T G A T A G C T C C C G C T A A C A C T G G C A A A G A T A A A A G A A G A A G A A T G G C T G T T A A A A T A A C T G A T C A G A C A A A T A G T C T A A T T T T T T C T G C T G A A A G G T T T T T T G C T…
986	Progreso_UY_ 27.10.22	Thrips tabaci	H3	451	C A A A A A A T C A A A A A A G G T G T T G A T A T A A A A C A G G G T C C C C T C C T C C T C T A G G G T C A A A A A A A G A G G T A T T T A A G T T T C G G T C A G T T A A A A G T A T T G T G A T A G C T C C C G C T A A C A C T G G C A A A G A T A A A A G A A G A A G A A T G G C T G T T A A A A T A A C T G A T C A G A C A A A T A G T C T A A T T T T T T C C G C T G A A A G G T T T T T T G C T…
987	Progreso_UY_ 27.10.22	Thrips tabaci	HU88	451	C A A A A A A T C A A A A A A G G T G T T G A T A T A A A A C A G G G T C C C C T C C T C C T C T A G G G T C A A A A A A A G A G G T A T T T A A G T T T C G G T C A G T T A A A A G T A T T G T G A T A G C T C C C G C T A A C A C T G G T A A A G A T A A A A G A A G A A G A A T G G C T G T T A A A A T A A C T G A T C A G A C A A A T A G T C T A A T T T T T T C T G C T G A A A G G T T T T T T G C T…
988	Progreso_UY_ 27.10.22	Thrips tabaci	H2	451	C A A A A A A T C A A A A A A G G T G T T G A T A T A A A A C A G G G T C C C C T C C C C C T C T A G G G T C A A A A A A A G A G G T A T T T A A G T T T C G G T C A G T T A A A A G T A T T G T G A T A G C T C C C G C T A A C A C T G G C A A A G A T A A A A G A A G A A G A A T G G C T G T T A A A A T A A C T G A T C A G A C A A A T A G T C T A A T T T T T T C T G C T G A A A G G T T T T T T G C T…
989	Progreso_UY_ 27.10.22	Thrips tabaci	H3	451	C A A A A A A T C A A A A A A G G T G T T G A T A T A A A A C A G G G T C C C C T C C T C C T C T A G G G T C A A A A A A A G A G G T A T T T A A G T T T C G G T C A G T T A A A A G T A T T G T G A T A G C T C C C G C T A A C A C T G G C A A A G A T A A A A G A A G A A G A A T G G C T G T T A A A A T A A C T G A T C A G A C A A A T A G T C T A A T T T T T T C C G C T G A A A G G T T T T T T G C T…
990	Progreso_UY_ 27.10.22	Thrips tabaci	H62	451	C A A A A A A T C A A A A A A G G T G T T G A T A T A A A A C A G G G T C C C C T C C C C C T C T A G G G T C A A A A A A A G A G G T A T T T A A G T T T C G G T C A G T T A A A A G T A T T G T G A T A G C T C C C G C T A A C A C T G G C A A A G A T A A A A G A A G A A G A A T G G C T G T T A A A A T A A C T G A T C A G A C A A A T A G T C T A A T T T T C T C T G C T G A A A G G T T T T T T G C T…
991	Progreso_UY_ 27.10.22	Thrips tabaci	HU46	451	C A A A A A A T C A A A A A A G G T G T T G A T A T A A A A C A G G G T C C C C T C C T C C T C T A G G G T C A A A A A A A G A G G T A T T T A A G T T T C G G T C A G T T A A A A G T A T T G T G A T A G C T C C C G C T A A C A C T G G T A A A G A T A A A A G A A G A A G A A T G G C T G T T A A A A T A A C T G A T C A G A C A A A T A G T C T A A T T T T T T C T G C T G A A A G G T T T T T T G C T…
992	Progreso_UY_ 27.10.22	Thrips tabaci	H5	451	C A A A A A A T C A A A A A A G G T G T T G A T A T A A A A C A G G G T C C C C T C C T C C T C T A G G G T C A A A A A A A G A G G T A T T T A A G T T T C G G T C A G T T A A A A G T A T T G T G A T A G C T C C C G C T A A C A C T G G T A A A G A T A A A A G A A G A A G A A T G G C T G T T A A A A T A A C T G A T C A G A C A A A T A G T C T A A T T T T T T C T G C T G A A A G G T T T T T T G C T…
993	Progreso_UY_ 27.10.22	Thrips tabaci	HU86	451	C A A A A A A T C A A A A A A G G T G T T G A T A T A A A A C A G G G T C C C C T C C T C C T C T A G G G T C A A A A A A A G A G G T A T T T A A G T T T C G G T C A G T T A A A A G T A T T G T G A T A G C T C C C G C T A A C A C T G G T A A A G A T A A A A G A A G A A G A A T G G C T G T T A A A A T A A C T G A T C A G A C A A A T A G T C T A A T T T T T T C T G C T G A T A G G T T T T T T G C T…
994	Progreso_UY_ 27.10.22	Thrips tabaci	H64	451	C A A A A A A T C A A A A A A G G T G T T G A T A T A A A A C A G G G T C C C C T C C T C C T C T A G G G T C A A A A A A A G A G G T A T T T A A G T T T C G G T C A G T T A A A A G T A T T G T G A T A G C T C C C G C T A A C A C T G G C A A A G A T A A A A G A A G A A G A A T G G C T G T T A A A A T A A C T G A T C A G A C A A A T A G T C T A A T T T T T T C C G C T G A A A G G T T T T T T G C T…
995	Progreso_UY_ 27.10.22	Thrips tabaci	H1	451	C A A A A A A T C A A A A A A G G T G T T G A T A T A A A A C A G G G T C C C C T C C C C C T C T A G G G T C A A A A A A A G A G G T A T T T A A G T T T C G G T C A G T T A A A A G T A T T G T G A T A G C T C C C G C T A A C A C T G G C A A A G A T A A A A G A A G A A G A A T G G C T G T T A A A A T A A C T G A T C A G A C A A A T A G T C T A A T T T T T T C T G C T G A A A G G T T T T T T G C T…
996	Progreso_UY_ 27.10.22	Thrips tabaci	H5	451	C A A A A A A T C A A A A A A G G T G T T G A T A T A A A A C A G G G T C C C C T C C T C C T C T A G G G T C A A A A A A A G A G G T A T T T A A G T T T C G G T C A G T T A A A A G T A T T G T G A T A G C T C C C G C T A A C A C T G G T A A A G A T A A A A G A A G A A G A A T G G C T G T T A A A A T A A C T G A T C A G A C A A A T A G T C T A A T T T T T T C T G C T G A A A G G T T T T T T G C T…
997	Progreso_UY_ 27.10.22	Thrips tabaci	H2	451	C A A A A A A T C A A A A A A G G T G T T G A T A T A A A A C A G G G T C C C C T C C C C C T C T A G G G T C A A A A A A A G A G G T A T T T A A G T T T C G G T C A G T T A A A A G T A T T G T G A T A G C T C C C G C T A A C A C T G G C A A A G A T A A A A G A A G A A G A A T G G C T G T T A A A A T A A C T G A T C A G A C A A A T A G T C T A A T T T T T T C T G C T G A A A G G T T T T T T G C T…
998	Progreso_UY_ 27.10.22	Thrips tabaci	H1	451	C A A A A A A T C A A A A A A G G T G T T G A T A T A A A A C A G G G T C C C C T C C C C C T C T A G G G T C A A A A A A A G A G G T A T T T A A G T T T C G G T C A G T T A A A A G T A T T G T G A T A G C T C C C G C T A A C A C T G G C A A A G A T A A A A G A A G A A G A A T G G C T G T T A A A A T A A C T G A T C A G A C A A A T A G T C T A A T T T T T T C T G C T G A A A G G T T T T T T G C T…
999	Progreso_UY_ 27.10.22	Thrips tabaci	H5	451	C A A A A A A T C A A A A A A G G T G T T G A T A T A A A A C A G G G T C C C C T C C T C C T C T A G G G T C A A A A A A A G A G G T A T T T A A G T T T C G G T C A G T T A A A A G T A T T G T G A T A G C T C C C G C T A A C A C T G G T A A A G A T A A A A G A A G A A G A A T G G C T G T T A A A A T A A C T G A T C A G A C A A A T A G T C T A A T T T T T T C T G C T G A A A G G T T T T T T G C T…
1000	Progreso_UY_ 27.10.22	Thrips tabaci	H61	451	C A A A A A A T C A A A A A A G G T G T T G A T A T A A A A C A G G G T C C C C T C C C C C T C T A G G G T C A A A A A A A G A G G T A T T T A A G T T T C G G T C A G T T A A A A G T A T T G T G A T A G C T C C C G C T A A C A C T G G C A A A G A T A A A A G A A G A A G A A T G G C T G T T A A A A T A A C T G A T C A G A C A A A T A G T C T A A T T T T C T C T G C T G A A A G G T T T T T T G C T…
1001	Progreso_UY_ 27.10.22	Thrips tabaci	HU46	451	C A A A A A A T C A A A A A A G G T G T T G A T A T A A A A C A G G G T C C C C T C C T C C T C T A G G G T C A A A A A A A G A G G T A T T T A A G T T T C G G T C A G T T A A A A G T A T T G T G A T A G C T C C C G C T A A C A C T G G T A A A G A T A A A A G A A G A A G A A T G G C T G T T A A A A T A A C T G A T C A G A C A A A T A G T C T A A T T T T T T C T G C T G A A A G G T T T T T T G C T…
1002	Progreso_UY_ 27.10.22	Thrips tabaci	H64	451	C A A A A A A T C A A A A A A G G T G T T G A T A T A A A A C A G G G T C C C C T C C T C C T C T A G G G T C A A A A A A A G A G G T A T T T A A G T T T C G G T C A G T T A A A A G T A T T G T G A T A G C T C C C G C T A A C A C T G G C A A A G A T A A A A G A A G A A G A A T G G C T G T T A A A A T A A C T G A T C A G A C A A A T A G T C T A A T T T T T T C C G C T G A A A G G T T T T T T G C T…
1003	Progreso_UY_ 27.10.22	Thrips tabaci	H5	451	C A A A A A A T C A A A A A A G G T G T T G A T A T A A A A C A G G G T C C C C T C C T C C T C T A G G G T C A A A A A A A G A G G T A T T T A A G T T T C G G T C A G T T A A A A G T A T T G T G A T A G C T C C C G C T A A C A C T G G T A A A G A T A A A A G A A G A A G A A T G G C T G T T A A A A T A A C T G A T C A G A C A A A T A G T C T A A T T T T T T C T G C T G A A A G G T T T T T T G C T…
1004	Progreso_UY_ 27.10.22	Thrips tabaci	H3	451	C A A A A A A T C A A A A A A G G T G T T G A T A T A A A A C A G G G T C C C C T C C T C C T C T A G G G T C A A A A A A A G A G G T A T T T A A G T T T C G G T C A G T T A A A A G T A T T G T G A T A G C T C C C G C T A A C A C T G G C A A A G A T A A A A G A A G A A G A A T G G C T G T T A A A A T A A C T G A T C A G A C A A A T A G T C T A A T T T T T T C C G C T G A A A G G T T T T T T G C T…
1005	Progreso_UY_ 27.10.22	Thrips tabaci	H3	451	C A A A A A A T C A A A A A A G G T G T T G A T A T A A A A C A G G G T C C C C T C C T C C T C T A G G G T C A A A A A A A G A G G T A T T T A A G T T T C G G T C A G T T A A A A G T A T T G T G A T A G C T C C C G C T A A C A C T G G C A A A G A T A A A A G A A G A A G A A T G G C T G T T A A A A T A A C T G A T C A G A C A A A T A G T C T A A T T T T T T C C G C T G A A A G G T T T T T T G C T…
1006	Progreso_UY_ 27.10.22	Thrips tabaci	H1	451	C A A A A A A T C A A A A A A G G T G T T G A T A T A A A A C A G G G T C C C C T C C C C C T C T A G G G T C A A A A A A A G A G G T A T T T A A G T T T C G G T C A G T T A A A A G T A T T G T G A T A G C T C C C G C T A A C A C T G G C A A A G A T A A A A G A A G A A G A A T G G C T G T T A A A A T A A C T G A T C A G A C A A A T A G T C T A A T T T T T T C T G C T G A A A G G T T T T T T G C T…
1007	Progreso_UY_ 25.11.22	Thrips tabaci	H5	451	C A A A A A A T C A A A A A A G G T G T T G A T A T A A A A C A G G G T C C C C T C C T C C T C T A G G G T C A A A A A A A G A G G T A T T T A A G T T T C G G T C A G T T A A A A G T A T T G T G A T A G C T C C C G C T A A C A C T G G T A A A G A T A A A A G A A G A A G A A T G G C T G T T A A A A T A A C T G A T C A G A C A A A T A G T C T A A T T T T T T C T G C T G A A A G G T T T T T T G C T…
1008	Progreso_UY_ 25.11.22	Thrips tabaci	H1	451	C A A A A A A T C A A A A A A G G T G T T G A T A T A A A A C A G G G T C C C C T C C C C C T C T A G G G T C A A A A A A A G A G G T A T T T A A G T T T C G G T C A G T T A A A A G T A T T G T G A T A G C T C C C G C T A A C A C T G G C A A A G A T A A A A G A A G A A G A A T G G C T G T T A A A A T A A C T G A T C A G A C A A A T A G T C T A A T T T T T T C T G C T G A A A G G T T T T T T G C T…
1009	Progreso_UY_ 25.11.22	Thrips tabaci	H2	451	C A A A A A A T C A A A A A A G G T G T T G A T A T A A A A C A G G G T C C C C T C C C C C T C T A G G G T C A A A A A A A G A G G T A T T T A A G T T T C G G T C A G T T A A A A G T A T T G T G A T A G C T C C C G C T A A C A C T G G C A A A G A T A A A A G A A G A A G A A T G G C T G T T A A A A T A A C T G A T C A G A C A A A T A G T C T A A T T T T T T C T G C T G A A A G G T T T T T T G C T…
1010	Progreso_UY_ 25.11.22	Thrips tabaci	H2	451	C A A A A A A T C A A A A A A G G T G T T G A T A T A A A A C A G G G T C C C C T C C C C C T C T A G G G T C A A A A A A A G A G G T A T T T A A G T T T C G G T C A G T T A A A A G T A T T G T G A T A G C T C C C G C T A A C A C T G G C A A A G A T A A A A G A A G A A G A A T G G C T G T T A A A A T A A C T G A T C A G A C A A A T A G T C T A A T T T T T T C T G C T G A A A G G T T T T T T G C T…
1011	Progreso_UY_ 25.11.22	Thrips tabaci	H62	451	C A A A A A A T C A A A A A A G G T G T T G A T A T A A A A C A G G G T C C C C T C C C C C T C T A G G G T C A A A A A A A G A G G T A T T T A A G T T T C G G T C A G T T A A A A G T A T T G T G A T A G C T C C C G C T A A C A C T G G C A A A G A T A A A A G A A G A A G A A T G G C T G T T A A A A T A A C T G A T C A G A C A A A T A G T C T A A T T T T C T C T G C T G A A A G G T T T T T T G C T…
1012	Progreso_UY_ 25.11.22	Thrips tabaci	H1	451	C A A A A A A T C A A A A A A G G T G T T G A T A T A A A A C A G G G T C C C C T C C C C C T C T A G G G T C A A A A A A A G A G G T A T T T A A G T T T C G G T C A G T T A A A A G T A T T G T G A T A G C T C C C G C T A A C A C T G G C A A A G A T A A A A G A A G A A G A A T G G C T G T T A A A A T A A C T G A T C A G A C A A A T A G T C T A A T T T T T T C T G C T G A A A G G T T T T T T G C T…
1013	Progreso_UY_ 25.11.22	Thrips tabaci	H65	451	C A A A A A A T C A A A A A A G G T G T T G A T A T A A A A C A G G G T C C C C T C C T C C T C T A G G G T C A A A A A A A G A G G T A T T T A A G T T T C G G T C A G T T A A A A G T A T T G T G A T A G C T C C C G C T A A C A C T G G T A A A G A T A A A A G A A G A A G A A T G G C T G T T A A A A T A A C T G A T C A G A C A A A T A G T C T A A T T T T T T C T G C T G A A A G G T T T T T T G C T…
1014	Progreso_UY_ 25.11.22	Thrips tabaci	H62	451	C A A A A A A T C A A A A A A G G T G T T G A T A T A A A A C A G G G T C C C C T C C C C C T C T A G G G T C A A A A A A A G A G G T A T T T A A G T T T C G G T C A G T T A A A A G T A T T G T G A T A G C T C C C G C T A A C A C T G G C A A A G A T A A A A G A A G A A G A A T G G C T G T T A A A A T A A C T G A T C A G A C A A A T A G T C T A A T T T T C T C T G C T G A A A G G T T T T T T G C T…
1015	Progreso_UY_ 25.11.22	Thrips tabaci	H1	451	C A A A A A A T C A A A A A A G G T G T T G A T A T A A A A C A G G G T C C C C T C C C C C T C T A G G G T C A A A A A A A G A G G T A T T T A A G T T T C G G T C A G T T A A A A G T A T T G T G A T A G C T C C C G C T A A C A C T G G C A A A G A T A A A A G A A G A A G A A T G G C T G T T A A A A T A A C T G A T C A G A C A A A T A G T C T A A T T T T T T C T G C T G A A A G G T T T T T T G C T…
1016	Progreso_UY_ 25.11.22	Thrips tabaci	H1	451	C A A A A A A T C A A A A A A G G T G T T G A T A T A A A A C A G G G T C C C C T C C C C C T C T A G G G T C A A A A A A A G A G G T A T T T A A G T T T C G G T C A G T T A A A A G T A T T G T G A T A G C T C C C G C T A A C A C T G G C A A A G A T A A A A G A A G A A G A A T G G C T G T T A A A A T A A C T G A T C A G A C A A A T A G T C T A A T T T T T T C T G C T G A A A G G T T T T T T G C T…
1017	Progreso_UY_ 25.11.22	Thrips tabaci	H28	261 & 451	C A A A A A A T C A A A A A A G G T G T T G A T A T A A G A C A G G G T C T C C T C C C C C C C T A G G G T C A A A A A A A G A A G T A T T T A A A T T T C G G T C A G T T A A A A G T A T T G T G A T A G C T C C T G C T A A C A C T G G C A G A G A T A A A A G A A G G A G A A T A G C T G T T A A A A T A A C T G A T C A G A C A A A T A G T C T A A T T T T T T C T G C T G A A A G G T T T T T T G C T…
1018	Progreso_UY_ 25.11.22	Thrips tabaci	H62	451	C A A A A A A T C A A A A A A G G T G T T G A T A T A A A A C A G G G T C C C C T C C C C C T C T A G G G T C A A A A A A A G A G G T A T T T A A G T T T C G G T C A G T T A A A A G T A T T G T G A T A G C T C C C G C T A A C A C T G G C A A A G A T A A A A G A A G A A G A A T G G C T G T T A A A A T A A C T G A T C A G A C A A A T A G T C T A A T T T T C T C T G C T G A A A G G T T T T T T G C T…
1019	Progreso_UY_ 25.11.22	Thrips tabaci	H2	451	C A A A A A A T C A A A A A A G G T G T T G A T A T A A A A C A G G G T C C C C T C C C C C T C T A G G G T C A A A A A A A G A G G T A T T T A A G T T T C G G T C A G T T A A A A G T A T T G T G A T A G C T C C C G C T A A C A C T G G C A A A G A T A A A A G A A G A A G A A T G G C T G T T A A A A T A A C T G A T C A G A C A A A T A G T C T A A T T T T T T C T G C T G A A A G G T T T T T T G C T…
1020	Progreso_UY_ 25.11.22	Frankliniella occidentalis	F.o. H3		C A A A A A A T C A A A A C A A G T G C T G G T A T A A A A C T G G G T C C C C A C C T C C T C T C G G A T C A A A G A A G G A T G T A T T T A A G T T T C G G T C T G T T A A T A A T A T T G T A A T A G C T C C T G C T A A A A C T G G T A A C G A C A A T A A T A A T A A A A T A G C T G T T A A A A T A A C T G A T C A A A C A A A T A A A G T T A T C T T T T C C G T T G T T A A T T T T T T G A T C…
1021	Progreso_UY_ 25.11.22	Thrips tabaci	H61	451	C A A A A A A T C A A A A A A G G T G T T G A T A T A A A A C A G G G T C C C C T C C C C C T C T A G G G T C A A A A A A A G A G G T A T T T A A G T T T C G G T C A G T T A A A A G T A T T G T G A T A G C T C C C G C T A A C A C T G G C A A A G A T A A A A G A A G A A G A A T G G C T G T T A A A A T A A C T G A T C A G A C A A A T A G T C T A A T T T T C T C T G C T G A A A G G T T T T T T G C T…
1022	Progreso_UY_ 25.11.22	Thrips tabaci	H61	451	C A A A A A A T C A A A A A A G G T G T T G A T A T A A A A C A G G G T C C C C T C C C C C T C T A G G G T C A A A A A A A G A G G T A T T T A A G T T T C G G T C A G T T A A A A G T A T T G T G A T A G C T C C C G C T A A C A C T G G C A A A G A T A A A A G A A G A A G A A T G G C T G T T A A A A T A A C T G A T C A G A C A A A T A G T C T A A T T T T C T C T G C T G A A A G G T T T T T T G C T…
1023	Progreso_UY_ 25.11.22	Thrips tabaci	H1	451	C A A A A A A T C A A A A A A G G T G T T G A T A T A A A A C A G G G T C C C C T C C C C C T C T A G G G T C A A A A A A A G A G G T A T T T A A G T T T C G G T C A G T T A A A A G T A T T G T G A T A G C T C C C G C T A A C A C T G G C A A A G A T A A A A G A A G A A G A A T G G C T G T T A A A A T A A C T G A T C A G A C A A A T A G T C T A A T T T T T T C T G C T G A A A G G T T T T T T G C T…
1024	Progreso_UY_ 25.11.22	Thrips tabaci	H1	451	C A A A A A A T C A A A A A A G G T G T T G A T A T A A A A C A G G G T C C C C T C C C C C T C T A G G G T C A A A A A A A G A G G T A T T T A A G T T T C G G T C A G T T A A A A G T A T T G T G A T A G C T C C C G C T A A C A C T G G C A A A G A T A A A A G A A G A A G A A T G G C T G T T A A A A T A A C T G A T C A G A C A A A T A G T C T A A T T T T T T C T G C T G A A A G G T T T T T T G C T…
1025	Progreso_UY_ 25.11.22	Thrips tabaci	H1	451	C A A A A A A T C A A A A A A G G T G T T G A T A T A A A A C A G G G T C C C C T C C C C C T C T A G G G T C A A A A A A A G A G G T A T T T A A G T T T C G G T C A G T T A A A A G T A T T G T G A T A G C T C C C G C T A A C A C T G G C A A A G A T A A A A G A A G A A G A A T G G C T G T T A A A A T A A C T G A T C A G A C A A A T A G T C T A A T T T T T T C T G C T G A A A G G T T T T T T G C T…
1026	Progreso_UY_ 25.11.22	Thrips tabaci	H62	451	C A A A A A A T C A A A A A A G G T G T T G A T A T A A A A C A G G G T C C C C T C C C C C T C T A G G G T C A A A A A A A G A G G T A T T T A A G T T T C G G T C A G T T A A A A G T A T T G T G A T A G C T C C C G C T A A C A C T G G C A A A G A T A A A A G A A G A A G A A T G G C T G T T A A A A T A A C T G A T C A G A C A A A T A G T C T A A T T T T C T C T G C T G A A A G G T T T T T T G C T…
1027	Progreso_UY_ 25.11.22	Thrips tabaci	H2	451	C A A A A A A T C A A A A A A G G T G T T G A T A T A A A A C A G G G T C C C C T C C C C C T C T A G G G T C A A A A A A A G A G G T A T T T A A G T T T C G G T C A G T T A A A A G T A T T G T G A T A G C T C C C G C T A A C A C T G G C A A A G A T A A A A G A A G A A G A A T G G C T G T T A A A A T A A C T G A T C A G A C A A A T A G T C T A A T T T T T T C T G C T G A A A G G T T T T T T G C T…
1028	Progreso_UY_ 25.11.22	Thrips tabaci	H5	451	C A A A A A A T C A A A A A A G G T G T T G A T A T A A A A C A G G G T C C C C T C C T C C T C T A G G G T C A A A A A A A G A G G T A T T T A A G T T T C G G T C A G T T A A A A G T A T T G T G A T A G C T C C C G C T A A C A C T G G T A A A G A T A A A A G A A G A A G A A T G G C T G T T A A A A T A A C T G A T C A G A C A A A T A G T C T A A T T T T T T C T G C T G A A A G G T T T T T T G C T…
1029	Progreso_UY_ 25.11.22	Thrips tabaci	H1	451	C A A A A A A T C A A A A A A G G T G T T G A T A T A A A A C A G G G T C C C C T C C C C C T C T A G G G T C A A A A A A A G A G G T A T T T A A G T T T C G G T C A G T T A A A A G T A T T G T G A T A G C T C C C G C T A A C A C T G G C A A A G A T A A A A G A A G A A G A A T G G C T G T T A A A A T A A C T G A T C A G A C A A A T A G T C T A A T T T T T T C T G C T G A A A G G T T T T T T G C T…
1030	Progreso_UY_ 25.11.22	Thrips tabaci	H62	451	C A A A A A A T C A A A A A A G G T G T T G A T A T A A A A C A G G G T C C C C T C C C C C T C T A G G G T C A A A A A A A G A G G T A T T T A A G T T T C G G T C A G T T A A A A G T A T T G T G A T A G C T C C C G C T A A C A C T G G C A A A G A T A A A A G A A G A A G A A T G G C T G T T A A A A T A A C T G A T C A G A C A A A T A G T C T A A T T T T C T C T G C T G A A A G G T T T T T T G C T…
1031	Progreso_UY_ 25.11.22	Thrips tabaci	H1	451	C A A A A A A T C A A A A A A G G T G T T G A T A T A A A A C A G G G T C C C C T C C C C C T C T A G G G T C A A A A A A A G A G G T A T T T A A G T T T C G G T C A G T T A A A A G T A T T G T G A T A G C T C C C G C T A A C A C T G G C A A A G A T A A A A G A A G A A G A A T G G C T G T T A A A A T A A C T G A T C A G A C A A A T A G T C T A A T T T T T T C T G C T G A A A G G T T T T T T G C T…
1032	Progreso_UY_ 25.11.22	Thrips tabaci	H1	451	C A A A A A A T C A A A A A A G G T G T T G A T A T A A A A C A G G G T C C C C T C C C C C T C T A G G G T C A A A A A A A G A G G T A T T T A A G T T T C G G T C A G T T A A A A G T A T T G T G A T A G C T C C C G C T A A C A C T G G C A A A G A T A A A A G A A G A A G A A T G G C T G T T A A A A T A A C T G A T C A G A C A A A T A G T C T A A T T T T T T C T G C T G A A A G G T T T T T T G C T…
1033	Progreso_UY_ 25.11.22	Thrips tabaci	H68	261 & 451	C A A A A A A T C A A A A A A G G T G T T G A T A T A A G A C A G G G T C T C C T C C C C C C C T A G G G T C A A A A A A A G A A G T A T T T A A A T T T C G G T C A G T T A A A A G T A T T G T G A T A G C T C C T G C T A A C A C T G G C A G A G A T A A A A G A A G G A G A A T A G C T G T T A A A A T A A C T G A T C A G A C A A A T A G T C T A A T T T T T T C T G C T G A A A G G T T T T T T G C T…
1034	Progreso_UY_ 25.11.22	Thrips tabaci	H65	451	C A A A A A A T C A A A A A A G G T G T T G A T A T A A A A C A G G G T C C C C T C C T C C T C T A G G G T C A A A A A A A G A G G T A T T T A A G T T T C G G T C A G T T A A A A G T A T T G T G A T A G C T C C C G C T A A C A C T G G T A A A G A T A A A A G A A G A A G A A T G G C T G T T A A A A T A A C T G A T C A G A C A A A T A G T C T A A T T T T T T C T G C T G A A A G G T T T T T T G C T…
1035	Progreso_UY_ 25.11.22	Thrips tabaci	H1	451	C A A A A A A T C A A A A A A G G T G T T G A T A T A A A A C A G G G T C C C C T C C C C C T C T A G G G T C A A A A A A A G A G G T A T T T A A G T T T C G G T C A G T T A A A A G T A T T G T G A T A G C T C C C G C T A A C A C T G G C A A A G A T A A A A G A A G A A G A A T G G C T G T T A A A A T A A C T G A T C A G A C A A A T A G T C T A A T T T T T T C T G C T G A A A G G T T T T T T G C T…
1036	Progreso_UY_ 25.11.22	Thrips tabaci	H1	451	C A A A A A A T C A A A A A A G G T G T T G A T A T A A A A C A G G G T C C C C T C C C C C T C T A G G G T C A A A A A A A G A G G T A T T T A A G T T T C G G T C A G T T A A A A G T A T T G T G A T A G C T C C C G C T A A C A C T G G C A A A G A T A A A A G A A G A A G A A T G G C T G T T A A A A T A A C T G A T C A G A C A A A T A G T C T A A T T T T T T C T G C T G A A A G G T T T T T T G C T…
1037	Progreso_UY_ 25.11.22	Thrips tabaci	H1	451	C A A A A A A T C A A A A A A G G T G T T G A T A T A A A A C A G G G T C C C C T C C C C C T C T A G G G T C A A A A A A A G A G G T A T T T A A G T T T C G G T C A G T T A A A A G T A T T G T G A T A G C T C C C G C T A A C A C T G G C A A A G A T A A A A G A A G A A G A A T G G C T G T T A A A A T A A C T G A T C A G A C A A A T A G T C T A A T T T T T T C T G C T G A A A G G T T T T T T G C T…
1038	Progreso_UY_ 25.11.22	Thrips tabaci	H1	451	C A A A A A A T C A A A A A A G G T G T T G A T A T A A A A C A G G G T C C C C T C C C C C T C T A G G G T C A A A A A A A G A G G T A T T T A A G T T T C G G T C A G T T A A A A G T A T T G T G A T A G C T C C C G C T A A C A C T G G C A A A G A T A A A A G A A G A A G A A T G G C T G T T A A A A T A A C T G A T C A G A C A A A T A G T C T A A T T T T T T C T G C T G A A A G G T T T T T T G C T…
1039	Progreso_UY_ 25.11.22	Thrips tabaci	H62	451	C A A A A A A T C A A A A A A G G T G T T G A T A T A A A A C A G G G T C C C C T C C C C C T C T A G G G T C A A A A A A A G A G G T A T T T A A G T T T C G G T C A G T T A A A A G T A T T G T G A T A G C T C C C G C T A A C A C T G G C A A A G A T A A A A G A A G A A G A A T G G C T G T T A A A A T A A C T G A T C A G A C A A A T A G T C T A A T T T T C T C T G C T G A A A G G T T T T T T G C T…
1040	Salto Grande_UY_adults 4.11.22	Thrips tabaci	H28	261 & 451	C A A A A A A T C A A A A A A G G T G T T G A T A T A A G A C A G G G T C T C C T C C C C C C C T A G G G T C A A A A A A A G A A G T A T T T A A A T T T C G G T C A G T T A A A A G T A T T G T G A T A G C T C C T G C T A A C A C T G G C A G A G A T A A A A G A A G G A G A A T A G C T G T T A A A A T A A C T G A T C A G A C A A A T A G T C T A A T T T T T T C T G C T G A A A G G T T T T T T G C T…
1041	Salto Grande_UY_adults 4.11.22	Frankliniella occidentalis	F.o. H5		C A A A A A A T C A A A A C A A G T G C T G G T A T A A A A C T G G G T C C C C A C C T C C T C T C G G A T C A A A G A A G G A T G T A T T T A A G T T T C G G T C T G T T A A T A A T A T T G T A A T A G C T C C T G C T A A A A C T G G T A A C G A C A A T G A T G A T A A A A T A G C T G T T A A A A T A A C T G A T C A A A C A A A T A A A G T T A T C T T T T C C G T T G T T A A T T T T T T G A T C…
1042	Salto Grande_UY_adults 4.11.22	Thrips tabaci	HU79	261	C A A A A A A T C A A A A A A G G T G T T G A T A T A A G A C A G G G T C T C C T C C C C C C C T A G G G T C A A A A A A A G A A G T A T T T A A A T T T C G G T C A G T T A A A A G T A T T G T G A T A G C T C C T G C T A A C A C T G G C A G A G A T A A A A G A A G G A G A A T A G C T G T T A A A A T A A C T G A T C A G A C A A A T A G T C T A A T T T T T T C T G C T G A A A G G T T T T T T G C T…
1043	Salto Grande_UY_adults 4.11.22	Thrips tabaci	H1	451	C A A A A A A T C A A A A A A G G T G T T G A T A T A A A A C A G G G T C C C C T C C C C C T C T A G G G T C A A A A A A A G A G G T A T T T A A G T T T C G G T C A G T T A A A A G T A T T G T G A T A G C T C C C G C T A A C A C T G G C A A A G A T A A A A G A A G A A G A A T G G C T G T T A A A A T A A C T G A T C A G A C A A A T A G T C T A A T T T T T T C T G C T G A A A G G T T T T T T G C T…
1044	Salto Grande_UY_adults 4.11.22	Thrips tabaci	H1	451	C A A A A A A T C A A A A A A G G T G T T G A T A T A A A A C A G G G T C C C C T C C C C C T C T A G G G T C A A A A A A A G A G G T A T T T A A G T T T C G G T C A G T T A A A A G T A T T G T G A T A G C T C C C G C T A A C A C T G G C A A A G A T A A A A G A A G A A G A A T G G C T G T T A A A A T A A C T G A T C A G A C A A A T A G T C T A A T T T T T T C T G C T G A A A G G T T T T T T G C T…
1045	Salto Grande_UY_adults 4.11.22	Thrips tabaci	H27	261 & 451	C A A A A A A T C A A A A A A G G T G T T G A T A T A A G A C A G G G T C T C C T C C C C C C C T A G G G T C A A A A A A A G A A G T A T T T A A A T T T C G G T C A G T T A A A A G T A T T G T G A T A G C T C C T G C T A A C A C T G G C A G A G A T A A A A G A A G G A G A A T A G C T G T T A A A A T A A C T G A T C A G A C A A A T A G T C T A A T T T T T T C T G C T G A A A G G T T T T T T G C T…
1046	Salto Grande_UY_adults 4.11.22	Frankliniella occidentalis	F. o. HU8		C A A A A A A T C A A A A C A A G T G T T G G T A T A A A A C T G G G T C C C C A C C T C C T C T C G G A T C A A A G A A G G A T G T A T T T A A G T T T C G G T C T G T T A A T A A T A T T G T A A T A G C T C C T G C T A A A A C T G G T A A C G A C A A T G A T G A T A A A A T A G C T G T T A A A A T A A C T G A T C A A A C A A A T A G A G T T A T C T T T T C C G T T G T T A A T T T T T T G A T C…
1047	Salto Grande_UY_adults 4.11.22	Thrips tabaci	H66	261 & 451	C A A A A A A T C A A A A A A G G T G T T G A T A T A A G A C A G G G T C T C C T C C C C C C C T A G G G T C A A A A A A A G A A G T A T T T A A A T T T C G G T C A G T T A A A A G T A T T G T G A T A G C T C C T G C T A A C A C T G G C A G A G A T A A A A G A A G G A G A A T A G C T G T T A A A A T A A C T G A T C A G A C A A A T A G T C T A A T T T T C T C T G C T G A A A G G T T T T T T G C T…
1048	Salto Grande_UY_adults 4.11.22	Thrips tabaci	H19	261 & 451	C A A A A A A T C A A A A A A G G T G T T G A T A T A A G A C A G G G T C T C C T C C C C C C C T A G G G T C A A A A A A A G A A G T A T T T A A A T T T C G G T C A G T T A A A A G T A T T G T G A T A G C T C C T G C T A A C A C T G G C A G A G A T A A A A G A A G G A G A A T A G C T G T T A A A A T A A C T G A T C A G A C A A A T A G T C T A A T T T T T T C T G C T G A A A G G T T T T T T G C T…
1049	Salto Grande_UY_adults 4.11.22	Thrips tabaci	H70	261 & 451	C A A A A A A T C A A A A A A G G T G T T G A T A T A A G A C A G G G T C T C C T C C C C C C C T A G G G T C A A A A A A A G A A G T A T T T A A A T T T C G G T C A G T T A A A A G T A T T G T G A T A G C T C C T G C T A A C A C T G G C A G A G A T A A A A G A A G G A G A A T A G C T G T T A A A A T A A C T G A T C A G A C A A A T A G T C T A A T T T T T T C T G C T G A A A G G T T T T T T G C T…
1050	Salto Grande_UY_adults 4.11.22	Thrips tabaci	H19	261 & 451	C A A A A A A T C A A A A A A G G T G T T G A T A T A A G A C A G G G T C T C C T C C C C C C C T A G G G T C A A A A A A A G A A G T A T T T A A A T T T C G G T C A G T T A A A A G T A T T G T G A T A G C T C C T G C T A A C A C T G G C A G A G A T A A A A G A A G G A G A A T A G C T G T T A A A A T A A C T G A T C A G A C A A A T A G T C T A A T T T T T T C T G C T G A A A G G T T T T T T G C T…
1051	Salto Grande_UY_adults 4.11.22	Thrips tabaci	H68	261 & 451	C A A A A A A T C A A A A A A G G T G T T G A T A T A A G A C A G G G T C T C C T C C C C C C C T A G G G T C A A A A A A A G A A G T A T T T A A A T T T C G G T C A G T T A A A A G T A T T G T G A T A G C T C C T G C T A A C A C T G G C A G A G A T A A A A G A A G G A G A A T A G C T G T T A A A A T A A C T G A T C A G A C A A A T A G T C T A A T T T T T T C T G C T G A A A G G T T T T T T G C T…
1052	Salto Grande_UY_adults 4.11.22	Thrips tabaci	HU81	261 & 451	C A A A A A A T C A A A A A A G G T G T T G A T A T A A G A C A G G G T C T C C T C C C C C C C T A G G G T C A A A A A A A G A A G T A T T T A A A T T T C G G T C A G T T A A A A G T A T T G T G A T A G C T C C T G C T A A C A C T G G C A G A G A T A A A A G A A G G A G A A T A G C T G T T A A A A T A A C T G A T C A G A C A A A T A G T C T A A T T T T T T C T G C T G A A A G G T T T T T T G C T…
1053	Salto Grande_UY_adults 4.11.22	Thrips tabaci	H28	261 & 451	C A A A A A A T C A A A A A A G G T G T T G A T A T A A G A C A G G G T C T C C T C C C C C C C T A G G G T C A A A A A A A G A A G T A T T T A A A T T T C G G T C A G T T A A A A G T A T T G T G A T A G C T C C T G C T A A C A C T G G C A G A G A T A A A A G A A G G A G A A T A G C T G T T A A A A T A A C T G A T C A G A C A A A T A G T C T A A T T T T T T C T G C T G A A A G G T T T T T T G C T…
1054	Salto Grande_UY_adults 4.11.22	Thrips tabaci	H28	261 & 451	C A A A A A A T C A A A A A A G G T G T T G A T A T A A G A C A G G G T C T C C T C C C C C C C T A G G G T C A A A A A A A G A A G T A T T T A A A T T T C G G T C A G T T A A A A G T A T T G T G A T A G C T C C T G C T A A C A C T G G C A G A G A T A A A A G A A G G A G A A T A G C T G T T A A A A T A A C T G A T C A G A C A A A T A G T C T A A T T T T T T C T G C T G A A A G G T T T T T T G C T…
1055	Salto Grande_UY_adults 4.11.22	Frankliniella occidentalis	F.o. H2		C A A A A A A T C A A A A C A A G T G C T G G T A T A A A A C T G G G T C C C C A C C T C C T C T C G G A T C A A A G A A G G A T G T A T T T A A G T T T C G G T C T G T T A A T A A T A T T G T A A T A G C T C C T G C T A A A A C T G G T A A C G A C A A T A A T A A T A A A A T A G C T G T T A A A A T A A C T G A T C A A A C A A A T A A A G T T A T C T T T T C C G T T G T T A A T T T T T T G A T C…
1056	Salto Grande_UY_adults 4.11.22	Thrips tabaci	H27	261 & 451	C A A A A A A T C A A A A A A G G T G T T G A T A T A A G A C A G G G T C T C C T C C C C C C C T A G G G T C A A A A A A A G A A G T A T T T A A A T T T C G G T C A G T T A A A A G T A T T G T G A T A G C T C C T G C T A A C A C T G G C A G A G A T A A A A G A A G G A G A A T A G C T G T T A A A A T A A C T G A T C A G A C A A A T A G T C T A A T T T T T T C T G C T G A A A G G T T T T T T G C T…
1057	Salto Grande_UY_adults 4.11.22	Thrips tabaci	H27	261 & 451	C A A A A A A T C A A A A A A G G T G T T G A T A T A A G A C A G G G T C T C C T C C C C C C C T A G G G T C A A A A A A A G A A G T A T T T A A A T T T C G G T C A G T T A A A A G T A T T G T G A T A G C T C C T G C T A A C A C T G G C A G A G A T A A A A G A A G G A G A A T A G C T G T T A A A A T A A C T G A T C A G A C A A A T A G T C T A A T T T T T T C T G C T G A A A G G T T T T T T G C T…
1058	Salto Grande_UY_adults 4.11.22	Thrips tabaci	H28	261 & 451	C A A A A A A T C A A A A A A G G T G T T G A T A T A A G A C A G G G T C T C C T C C C C C C C T A G G G T C A A A A A A A G A A G T A T T T A A A T T T C G G T C A G T T A A A A G T A T T G T G A T A G C T C C T G C T A A C A C T G G C A G A G A T A A A A G A A G G A G A A T A G C T G T T A A A A T A A C T G A T C A G A C A A A T A G T C T A A T T T T T T C T G C T G A A A G G T T T T T T G C T…
1059	Salto Grande_UY_adults 4.11.22	Thrips tabaci	H60	261 & 451	C A A A A A A T C A A A A A A G G T G T A G A T A T A A G A C A G G G T C T C C T C C C C C C C T A G G G T C A A A A A A A G A A G T A T T T A A A T T T C G G T C A G T T A A A A G T A T T G T G A T A G C T C C T G C T A A C A C T G G C A G A G A T A A A A G A A G G A G A A T A G C T G T T A A A A T A A C T G A T C A G A C A A A T A G T C T A A T T T T T T C T G C T G A A A G G T T T T T T G C T…
1060	Salto Grande_UY_adults 4.11.22	Thrips tabaci	H70	261 & 451	C A A A A A A T C A A A A A A G G T G T T G A T A T A A G A C A G G G T C T C C T C C C C C C C T A G G G T C A A A A A A A G A A G T A T T T A A A T T T C G G T C A G T T A A A A G T A T T G T G A T A G C T C C T G C T A A C A C T G G C A G A G A T A A A A G A A G G A G A A T A G C T G T T A A A A T A A C T G A T C A G A C A A A T A G T C T A A T T T T T T C T G C T G A A A G G T T T T T T G C T…
1061	Salto Grande_UY_adults 4.11.22	Thrips tabaci	H5	261 & 451	C A A A A A A T C A A A A A A G G T G T T G A T A T A A A A C A G G G T C C C C T C C T C C T C T A G G G T C A A A A A A A G A G G T A T T T A A G T T T C G G T C A G T T A A A A G T A T T G T G A T A G C T C C C G C T A A C A C T G G T A A A G A T A A A A G A A G A A G A A T G G C T G T T A A A A T A A C T G A T C A G A C A A A T A G T C T A A T T T T T T C T G C T G A A A G G T T T T T T G C T…
1062	Salto Grande_UY_adults 4.11.22	Thrips tabaci	H67	261 & 451	C A A A A A A T C A A A A A A G G T G T T G A T A T A A G A C A G G G T C T C C T C C C C C C C T A G G G T C A A A A A A A G A A G T A T T T A A A T T T C G G T C A G T T A A A A G T A T T G T G A T A G C T C C T G C T A A C A C T G G C A G A G A T A A A A G A A G G A G A A T A G C T G T T A A A A T A A C T G A T C A G A C A A A T A G T C T A A T T T T T T C T G C T G A A A G G T T T T T T G C T…
1063	Salto Grande_UY_adults 4.11.22	Frankliniella occidentalis	F. o. HU9		C A A A A A A T C A A A A C A A G T G T T G G T A T A A A A C T G G G T C C C C A C C T C C T C T C G G A T C A A A G A A G G A T G T A T T T A A G T T T C G G T C T G T T A A T A A T A T T G T A A T A G C T C C T G C T A A A A C T G G T A A C G A C A A T G A T G A T A A A A T A G C T G T T A A A A T A A C T G A T C A A A C A A A T A A A G T T A T C T T T T C C G T T G T T A A T T T T T T G A T C…
1064	Salto Grande_UY_adults 4.11.22	Thrips tabaci	H28	261 & 451	C A A A A A A T C A A A A A A G G T G T T G A T A T A A G A C A G G G T C T C C T C C C C C C C T A G G G T C A A A A A A A G A A G T A T T T A A A T T T C G G T C A G T T A A A A G T A T T G T G A T A G C T C C T G C T A A C A C T G G C A G A G A T A A A A G A A G G A G A A T A G C T G T T A A A A T A A C T G A T C A G A C A A A T A G T C T A A T T T T T T C T G C T G A A A G G T T T T T T G C T…
1065	Salto Grande_UY_adults 4.11.22	Thrips tabaci	H19	261 & 451	C A A A A A A T C A A A A A A G G T G T T G A T A T A A G A C A G G G T C T C C T C C C C C C C T A G G G T C A A A A A A A G A A G T A T T T A A A T T T C G G T C A G T T A A A A G T A T T G T G A T A G C T C C T G C T A A C A C T G G C A G A G A T A A A A G A A G G A G A A T A G C T G T T A A A A T A A C T G A T C A G A C A A A T A G T C T A A T T T T T T C T G C T G A A A G G T T T T T T G C T…
1066	Salto Grande_UY_adults 4.11.22	Thrips tabaci	H67	261 & 451	C A A A A A A T C A A A A A A G G T G T T G A T A T A A G A C A G G G T C T C C T C C C C C C C T A G G G T C A A A A A A A G A A G T A T T T A A A T T T C G G T C A G T T A A A A G T A T T G T G A T A G C T C C T G C T A A C A C T G G C A G A G A T A A A A G A A G G A G A A T A G C T G T T A A A A T A A C T G A T C A G A C A A A T A G T C T A A T T T T T T C T G C T G A A A G G T T T T T T G C T…
1067	Salto Grande_UY_adults 4.11.22	Thrips tabaci	H27	261 & 451	C A A A A A A T C A A A A A A G G T G T T G A T A T A A G A C A G G G T C T C C T C C C C C C C T A G G G T C A A A A A A A G A A G T A T T T A A A T T T C G G T C A G T T A A A A G T A T T G T G A T A G C T C C T G C T A A C A C T G G C A G A G A T A A A A G A A G G A G A A T A G C T G T T A A A A T A A C T G A T C A G A C A A A T A G T C T A A T T T T T T C T G C T G A A A G G T T T T T T G C T…
1068	Salto Grande_UY_adults 4.11.22	Thrips tabaci	H19	261 & 451	C A A A A A A T C A A A A A A G G T G T T G A T A T A A G A C A G G G T C T C C T C C C C C C C T A G G G T C A A A A A A A G A A G T A T T T A A A T T T C G G T C A G T T A A A A G T A T T G T G A T A G C T C C T G C T A A C A C T G G C A G A G A T A A A A G A A G G A G A A T A G C T G T T A A A A T A A C T G A T C A G A C A A A T A G T C T A A T T T T T T C T G C T G A A A G G T T T T T T G C T…
1069	Salto Grande_UY_adults 4.11.22	Thrips tabaci	H19	261 & 451	C A A A A A A T C A A A A A A G G T G T T G A T A T A A G A C A G G G T C T C C T C C C C C C C T A G G G T C A A A A A A A G A A G T A T T T A A A T T T C G G T C A G T T A A A A G T A T T G T G A T A G C T C C T G C T A A C A C T G G C A G A G A T A A A A G A A G G A G A A T A G C T G T T A A A A T A A C T G A T C A G A C A A A T A G T C T A A T T T T T T C T G C T G A A A G G T T T T T T G C T…
1071	Salto Grande_UY_adults 4.11.22	Thrips tabaci	H60	261 & 451	C A A A A A A T C A A A A A A G G T G T A G A T A T A A G A C A G G G T C T C C T C C C C C C C T A G G G T C A A A A A A A G A A G T A T T T A A A T T T C G G T C A G T T A A A A G T A T T G T G A T A G C T C C T G C T A A C A C T G G C A G A G A T A A A A G A A G G A G A A T A G C T G T T A A A A T A A C T G A T C A G A C A A A T A G T C T A A T T T T T T C T G C T G A A A G G T T T T T T G C T…
1072	Salto Grande_UY_adults 4.11.22	Thrips tabaci	H60	261 & 451	C A A A A A A T C A A A A A A G G T G T A G A T A T A A G A C A G G G T C T C C T C C C C C C C T A G G G T C A A A A A A A G A A G T A T T T A A A T T T C G G T C A G T T A A A A G T A T T G T G A T A G C T C C T G C T A A C A C T G G C A G A G A T A A A A G A A G G A G A A T A G C T G T T A A A A T A A C T G A T C A G A C A A A T A G T C T A A T T T T T T C T G C T G A A A G G T T T T T T G C T…
1073	Salto Grande_UY_L1 4.11.22	Frankliniella occidentalis	F.o. H5		C A A A A A A T C A A A A C A A G T G C T G G T A T A A A A C T G G G T C C C C A C C T C C T C T C G G A T C A A A G A A G G A T G T A T T T A A G T T T C G G T C T G T T A A T A A T A T T G T A A T A G C T C C T G C T A A A A C T G G T A A C G A C A A T G A T G A T A A A A T A G C T G T T A A A A T A A C T G A T C A A A C A A A T A A A G T T A T C T T T T C C G T T G T T A A T T T T T T G A T C…
1074	Salto Grande_UY_L1 4.11.22	Thrips tabaci	H28	261 & 451	C A A A A A A T C A A A A A A G G T G T T G A T A T A A G A C A G G G T C T C C T C C C C C C C T A G G G T C A A A A A A A G A A G T A T T T A A A T T T C G G T C A G T T A A A A G T A T T G T G A T A G C T C C T G C T A A C A C T G G C A G A G A T A A A A G A A G G A G A A T A G C T G T T A A A A T A A C T G A T C A G A C A A A T A G T C T A A T T T T T T C T G C T G A A A G G T T T T T T G C T…
1075	Salto Grande_UY_L1 4.11.22	Thrips tabaci	HU83	261 & 451	C A A A A A A T C A A A A A A G G T G T T G A T A T A A A A C A G G G T C T C C T C C C C C T C T A G G G T C A A A A A A A G A A G T A T T T A A A T T T C G G T C A G T T A A A A G T A T T G T G A T A G C T C C C G C T A A C A C T G G C A G A G A T A A A A G A A G A A G A A T A G C T G T T A A A A T A A C T G A T C A G A C A A A T A G T C T A A T T T T T T C T G C T G A A A G G T T T T T T G C T…
1076	Salto Grande_UY_L1 4.11.22	Thrips tabaci	H28	261 & 451	C A A A A A A T C A A A A A A G G T G T T G A T A T A A G A C A G G G T C T C C T C C C C C C C T A G G G T C A A A A A A A G A A G T A T T T A A A T T T C G G T C A G T T A A A A G T A T T G T G A T A G C T C C T G C T A A C A C T G G C A G A G A T A A A A G A A G G A G A A T A G C T G T T A A A A T A A C T G A T C A G A C A A A T A G T C T A A T T T T T T C T G C T G A A A G G T T T T T T G C T…
1077	Salto Grande_UY_L1 4.11.22	Thrips tabaci	H69	261 & 451	C A A A A A A T C A A A A A A G G T G T T G A T A T A A G A C A G G G T C T C C T C C C C C C C T A G G G T C A A A A A A A G A A G T A T T T A A A T T T C G G T C A G T T A A A A G T A T T G T G A T A G C T C C T G C T A A C A C T G G C A G A G A T A A A A G A A G G A G A A T A G C T G T T A A A A T A A C T G A T C A G A C A A A T A G T C T A A T T T T T T C T G C T G A A A G G T T T T T T G C T…
1078	Salto Grande_UY_L1 4.11.22	Thrips tabaci	HU84	261 & 451	C A A A A A A T C A A A A A A G G T G T T G A T A T A A A A C A G G G T C T C C T C C C C C C C T A G G G T C A A A A A A A G A A G T A T T T A A A T T T C G G T C A G T T A A A A G T A T T G T G A T A G C T C C C G C T A A C A C T G G C A G A G A T A A A A G A A G G A G A A T A G C T G T T A A A A T A A C T G A T C A G A C A A A T A G T C T A A T T T T T T C T G C T G A A A G G T T T T T T G C T…
1079	Salto Grande_UY_L1 4.11.22	Thrips tabaci	H67	261 & 451	C A A A A A A T C A A A A A A G G T G T T G A T A T A A G A C A G G G T C T C C T C C C C C C C T A G G G T C A A A A A A A G A A G T A T T T A A A T T T C G G T C A G T T A A A A G T A T T G T G A T A G C T C C T G C T A A C A C T G G C A G A G A T A A A A G A A G G A G A A T A G C T G T T A A A A T A A C T G A T C A G A C A A A T A G T C T A A T T T T T T C T G C T G A A A G G T T T T T T G C T…
1080	Salto Grande_UY_L1 4.11.22	Thrips tabaci	HU74	261 & 451	C A A A A A A T C A A A A A A G G T G T T G A T A T A A G A C A G G G T C T C C T C C C C C T C T A G G G T C A A A A A A A G A A G T A T T T A A A T T T C G G T C A G T T A A A A G T A T T G T G A T A G C T C C T G C T A A C A C T G G C A G A G A T A A A A G A A G G A G A A T A G C T G T T A A A A T A A C T G A T C A G A C A A A T A G T C T A A T T T T T T C T G C T G A A A G G T T T T T T G C T…
1081	Salto Grande_UY_L1 4.11.22	Thrips tabaci	H28	261 & 451	C A A A A A A T C A A A A A A G G T G T T G A T A T A A G A C A G G G T C T C C T C C C C C C C T A G G G T C A A A A A A A G A A G T A T T T A A A T T T C G G T C A G T T A A A A G T A T T G T G A T A G C T C C T G C T A A C A C T G G C A G A G A T A A A A G A A G G A G A A T A G C T G T T A A A A T A A C T G A T C A G A C A A A T A G T C T A A T T T T T T C T G C T G A A A G G T T T T T T G C T…
1082	Salto Grande_UY_L1 4.11.22	Frankliniella occidentalis	F.o. HU11		C A A A A A A T C A A A A C A A G T G T T G G T A T A A A A C T G G G T C C C C A C C T C C T C T C G G A T C A A A G A A G G A T G T A T T T A A G T T T C G G T C T G T T A A T A A T A T T G T A A T A G C T C C T G C T A A A A C T G G T A A C G A C A A T A A T A A T A A A A T A G C T G T T A A A A T A A C T G A T C A A A C A A A T A A A G T T A T C T T T T C C G T T G T T A A T T T T T T G A T C…
1083	Salto Grande_UY_L1 4.11.22	Thrips tabaci	H1	261 & 451	C A A A A A A T C A A A A A A G G T G T T G A T A T A A A A C A G G G T C C C C T C C C C C T C T A G G G T C A A A A A A A G A G G T A T T T A A G T T T C G G T C A G T T A A A A G T A T T G T G A T A G C T C C C G C T A A C A C T G G C A A A G A T A A A A G A A G A A G A A T G G C T G T T A A A A T A A C T G A T C A G A C A A A T A G T C T A A T T T T T T C T G C T G A A A G G T T T T T T G C T…
1084	Salto Grande_UY_L1 4.11.22	Thrips tabaci	H66	261 & 451	C A A A A A A T C A A A A A A G G T G T T G A T A T A A G A C A G G G T C T C C T C C C C C C C T A G G G T C A A A A A A A G A A G T A T T T A A A T T T C G G T C A G T T A A A A G T A T T G T G A T A G C T C C T G C T A A C A C T G G C A G A G A T A A A A G A A G G A G A A T A G C T G T T A A A A T A A C T G A T C A G A C A A A T A G T C T A A T T T T C T C T G C T G A A A G G T T T T T T G C T…
1085	Salto Grande_UY_L1 4.11.22	Thrips tabaci	H28	261 & 451	C A A A A A A T C A A A A A A G G T G T T G A T A T A A G A C A G G G T C T C C T C C C C C C C T A G G G T C A A A A A A A G A A G T A T T T A A A T T T C G G T C A G T T A A A A G T A T T G T G A T A G C T C C T G C T A A C A C T G G C A G A G A T A A A A G A A G G A G A A T A G C T G T T A A A A T A A C T G A T C A G A C A A A T A G T C T A A T T T T T T C T G C T G A A A G G T T T T T T G C T…
1086	Salto Grande_UY_L1 4.11.22	Thrips tabaci	HU82	261 & 451	C A A A A A A T C A A A A A A G G T G T T G A T A T A A G A C A G G G T C T C C T C C C C C C C T A G G G T C A A A A A A A G A A G T A T T T A A A T T T C G G T C A G T T A A A A G T A T T G T G A T A G C T C C C G C T A A C A C T G G C A G A G A T A A A A G A A G G A G A A T A G C T G T T A A A A T A A C T G A T C A G A C A A A T A G T C T A A T T T T T T C T G C T G A T A G G T T T T T T G C T…
1087	Salto Grande_UY_L1 4.11.22	Thrips tabaci	H28	261 & 451	C A A A A A A T C A A A A A A G G T G T T G A T A T A A G A C A G G G T C T C C T C C C C C C C T A G G G T C A A A A A A A G A A G T A T T T A A A T T T C G G T C A G T T A A A A G T A T T G T G A T A G C T C C T G C T A A C A C T G G C A G A G A T A A A A G A A G G A G A A T A G C T G T T A A A A T A A C T G A T C A G A C A A A T A G T C T A A T T T T T T C T G C T G A A A G G T T T T T T G C T…
1088	Salto Grande_UY_L1 4.11.22	Frankliniella occidentalis	F.o. HU7		C A A A A A A T C A A A A C A A G T G T T G G T A T A A A A C T G G G T C C C C A C C T C C T C T C G G A T C A A A G A A G G A T G T A T T T A A G T T T C G G T C T G T T A A T A A T A T T G T A A T A G C T C C T G C T A A A A C T G G T A A C G A C A A T A A T A A T A A A A T A G C T G T T A A A A T A A C T G A T C A A A C A A A T A A A G T T A T C T T T T C C G T T G T T A A T T T T T T G A T C…
1089	Salto Grande_UY_L1 4.11.22	Thrips tabaci	H28	261 & 451	C A A A A A A T C A A A A A A G G T G T T G A T A T A A G A C A G G G T C T C C T C C C C C C C T A G G G T C A A A A A A A G A A G T A T T T A A A T T T C G G T C A G T T A A A A G T A T T G T G A T A G C T C C T G C T A A C A C T G G C A G A G A T A A A A G A A G G A G A A T A G C T G T T A A A A T A A C T G A T C A G A C A A A T A G T C T A A T T T T T T C T G C T G A A A G G T T T T T T G C T…
1090	Salto Grande_UY_L1 4.11.22	Thrips tabaci	H19	261 & 451	C A A A A A A T C A A A A A A G G T G T T G A T A T A A G A C A G G G T C T C C T C C C C C C C T A G G G T C A A A A A A A G A A G T A T T T A A A T T T C G G T C A G T T A A A A G T A T T G T G A T A G C T C C T G C T A A C A C T G G C A G A G A T A A A A G A A G G A G A A T A G C T G T T A A A A T A A C T G A T C A G A C A A A T A G T C T A A T T T T T T C T G C T G A A A G G T T T T T T G C T…
1091	Salto Grande_UY_L1 4.11.22	Thrips tabaci	HU78	261 & 451	C A A A A A A T C A A A A A A G G T G T T G A T A T A A G A C A G G G T C T C C T C C C C C C C T A G G G T C A A A A A A A G A A G T A T T T A A A T T T C G G T C A G T T A A A A G T A T T G T G A T A G C T C C T G C T A A C A C T G G C A G A G A T A A A A G A A G G A G A A T A G C T G T T A A A A T A A C T G A T C A G A C A A A T A G T C T A A T T T T T T C T G C T G A A A G G T T T T T T G C T…
1092	Salto Grande_UY_L1 4.11.22	Thrips tabaci	HU75	261 & 451	C A A A A A A T C A A A A A A G G T G T T G A T A T A A G A C A G G G T C T C C T C C C C C C C T A G G G T C A A A A A A A G A A G T A T T T A A A T T T C G G T C A G T T A A A A G T A T T G T G A T A G C T C C T G C T A A C A C T G G C A G A G A T A A A A G A A G G A G A A T A G C T G T T A A A A T A A C T G A T C A G A C A A A T A G T C T A A T T T T T T C T G C T G T A A G G T T T T T T G C T…
1093	Salto Grande_UY_L1 4.11.22	Thrips tabaci	H69	261 & 451	C A A A A A A T C A A A A A A G G T G T T G A T A T A A G A C A G G G T C T C C T C C C C C C C T A G G G T C A A A A A A A G A A G T A T T T A A A T T T C G G T C A G T T A A A A G T A T T G T G A T A G C T C C T G C T A A C A C T G G C A G A G A T A A A A G A A G G A G A A T A G C T G T T A A A A T A A C T G A T C A G A C A A A T A G T C T A A T T T T T T C T G C T G A A A G G T T T T T T G C T…
1094	Salto Grande_UY_L1 4.11.22	Thrips tabaci	H2	451	C A A A A A A T C A A A A A A G G T G T T G A T A T A A A A C A G G G T C C C C T C C C C C T C T A G G G T C A A A A A A A G A G G T A T T T A A G T T T C G G T C A G T T A A A A G T A T T G T G A T A G C T C C C G C T A A C A C T G G C A A A G A T A A A A G A A G A A G A A T G G C T G T T A A A A T A A C T G A T C A G A C A A A T A G T C T A A T T T T T T C T G C T G A A A G G T T T T T T G C T…
1095	Salto Grande_UY_L1 4.11.22	Thrips tabaci	HU71	261 & 451	C A A A A A A T C A A A A C A G G T G T T G A T A T A A G A C A G G G T C T C C T C C C C C C C T A G G G T C A A A A A A A G A A G T A T T T A A A T T T C G G T C A G T T A A T A G T A T T G T G A T A G C T C C T G C T A A C A C T G G C A G A G A T A A A A G A A G G A G A A T A G C T G T T A A A A T A A C T G A T C A G A C A A A T A G T C T A A T T T T T T C T G C T G A T A G G T T T T T T G C T…
1096	Salto Grande_UY_L1 4.11.22	Thrips tabaci	H28	261 & 451	C A A A A A A T C A A A A A A G G T G T T G A T A T A A G A C A G G G T C T C C T C C C C C C C T A G G G T C A A A A A A A G A A G T A T T T A A A T T T C G G T C A G T T A A A A G T A T T G T G A T A G C T C C T G C T A A C A C T G G C A G A G A T A A A A G A A G G A G A A T A G C T G T T A A A A T A A C T G A T C A G A C A A A T A G T C T A A T T T T T T C T G C T G A A A G G T T T T T T G C T…
1097	Salto Grande_UY_L1 4.11.22	Thrips tabaci	H28	261 & 451	C A A A A A A T C A A A A A A G G T G T T G A T A T A A G A C A G G G T C T C C T C C C C C C C T A G G G T C A A A A A A A G A A G T A T T T A A A T T T C G G T C A G T T A A A A G T A T T G T G A T A G C T C C T G C T A A C A C T G G C A G A G A T A A A A G A A G G A G A A T A G C T G T T A A A A T A A C T G A T C A G A C A A A T A G T C T A A T T T T T T C T G C T G A A A G G T T T T T T G C T…
1098	Salto Grande_UY_L1 4.11.22	Thrips tabaci	H28	261 & 451	C A A A A A A T C A A A A A A G G T G T T G A T A T A A G A C A G G G T C T C C T C C C C C C C T A G G G T C A A A A A A A G A A G T A T T T A A A T T T C G G T C A G T T A A A A G T A T T G T G A T A G C T C C T G C T A A C A C T G G C A G A G A T A A A A G A A G G A G A A T A G C T G T T A A A A T A A C T G A T C A G A C A A A T A G T C T A A T T T T T T C T G C T G A A A G G T T T T T T G C T…
1099	Salto Grande_UY_L1 4.11.22	Thrips tabaci	HU72	261 & 451	C A A A A A A T C A A A A A A G G T G T T G A T A T A A G A C A G G G T C T C C T C C C C C T C T A G G G T C A A A A A A A G A G G T A T T T A A G T T T C G G T C A G T T A A A A G T A T T G T G A T A G C T C C C G C T A A C A C T G G C A G A G A T A A A A G A A G G A G A A T G G C T G T T A A A A T A A C T G A T C A G A C A A A T A G T C T A A T T T T T T C T G C T G A A A G G T T T T T T G C T…
1100	Salto Grande_UY_L1 4.11.22	Thrips tabaci	HU73	261 & 451	C A A A A A A T C A A A A A A G G T G T T G A T A T A A G A C A G G G T C T C C T C C C C C T C T A G G G T C A A A A A A A G A A G T A T T T A A A T T T C G G T C A G T T A A A A G T A T T G T G A T A G C T C C T G C T A A C A C T G G C A G A G A T A A A A G A A G G A G A A T A G C T G T T A A A A T A A C T G A T C A G A C A A A T A G T C T A A T T T T T T C T G C T G A A A G G T T T T T T G C T…
1101	Salto Grande_UY_L1 4.11.22	Thrips tabaci	H19	261 & 451	C A A A A A A T C A A A A A A G G T G T T G A T A T A A G A C A G G G T C T C C T C C C C C C C T A G G G T C A A A A A A A G A A G T A T T T A A A T T T C G G T C A G T T A A A A G T A T T G T G A T A G C T C C T G C T A A C A C T G G C A G A G A T A A A A G A A G G A G A A T A G C T G T T A A A A T A A C T G A T C A G A C A A A T A G T C T A A T T T T T T C T G C T G A A A G G T T T T T T G C T…
1102	Salto Grande_UY_L1 4.11.22	Thrips tabaci	HU77	261 & 451	C A A A A A A T C A A A A A A G G T G T T G A T A T A A G A C A G G G T C T C C T C C C C C C C T A G G G T C A A A A A A A G A A G T A T T T A A A T T T C G G T C A G T T A A A A G T A T T G T G A T A G C T C C T G C T A A C A C T G G C A G A G A T A A A A G A A G G A G A A T A G C T G T T A A A A T A A C T G A T C A G A C A A A T A G T C T A A T T T T T T C T G C T G A A A G G T T T T T T G C T…
1103	Salto Grande_UY_L1 4.11.22	Thrips tabaci	HU76	261 & 451	C A A A A A A T C A A A A A A G G T G T T G A T A T A A G A C A G G G T C T C C T C C C C C C C T A G G G T C A A A A A A A G A A G T A T T T A A A T T T C G G T C A G T T A A A A G T A T T G T G A T A G C T C C T G C T A A C A C T G G C A G A G A T A A A A G A A G G A G A A T A G C T G T T A A A A T A A C T G A T C A G A C A A A T A G T C T A A T T T T T T C T G C T G A A A G G T T T T T T G C T…
1104	Salto Grande_UY_L1 4.11.22	Thrips tabaci	H1	451	C A A A A A A T C A A A A A A G G T G T T G A T A T A A A A C A G G G T C C C C T C C C C C T C T A G G G T C A A A A A A A G A G G T A T T T A A G T T T C G G T C A G T T A A A A G T A T T G T G A T A G C T C C C G C T A A C A C T G G C A A A G A T A A A A G A A G A A G A A T G G C T G T T A A A A T A A C T G A T C A G A C A A A T A G T C T A A T T T T T T C T G C T G A A A G G T T T T T T G C T…
1105	Salto Grande_UY_L1 4.11.22	Thrips tabaci	HU80	261 & 451	C A A A A A A T C A A A A A A G G T G T T G A T A T A A G A C A G G G T C T C C T C C C C C C C T A G G G T C A A A A A A A G A A G T A T T T A A A T T T C G G T C A G T T A A A A G T A T T G T G A T A G C T C C T G C T A A C A C T G G C A G A G A T A A A A G A A G G A G A A T A G C T G T T A A A A T A A C T G A T C A G A C A A A T A G T C T A A T T T T T T C T G C T G A A A G G T T T T T T G C T…
