# Supplementary material for: Thrips dynamics in Allium crops: Unraveling the role of reproductive mode and weather variables in Thrips tabaci population development
Source: PLoS One. 2025 Jan 24;20(1):e0314019. doi: 10.1371/journal.pone.0314019 (PMC11760593; doi:10.1371/journal.pone.0314019)
Supplement: S4 Table — The χ2 test was used to compare the frequencies per location-year (2nd main column), and the Pearson χ2 test with Yates’ continuity correction was used to compare the frequencies found between years within locations (3rd main column) and between the North and the South considering all the years (4th main column). Statistical significance when p<0.05 (*), p<0.01(**) and p<0.001(***). (XLSX) [file pone.0314019.s006.xlsx]

## Sheet: Hoja1
				X2 test for:	Pearson's Chi-squared test with Yates' continuity correction for:
	Location	Year	Heteroplasmy frequency	heteroplasmy frequency per location-year	heteroplasmy frequency between years per location	heteroplasmy proportions in the Norht against the South
				p-value	p-value	p-value
	North	2019	94	7.43e-07 ***	9.60e-05 ***	< 2.2e-16 ***
		2021	64.5	1.84e-02 *
		2022	90.5	2.93e-10 ***
	South	2019	18	2.57e-04 ***	6.80e-08 ***
		2021	46	0.5287
		2022	3	1.06e-13 ***
