# Supplementary material for: Thrips dynamics in Allium crops: Unraveling the role of reproductive mode and weather variables in Thrips tabaci population development
Source: PLoS One. 2025 Jan 24;20(1):e0314019. doi: 10.1371/journal.pone.0314019 (PMC11760593; doi:10.1371/journal.pone.0314019)
Supplement: S5 Table — Mean temperature (°C), accumulated rain (mm), number of frosts and mean relative humidity (%) from the planting date until the collecting date of the thrips samples in the locations of Salto Grande and Progreso in the North and South of Uruguay respectively. Data is presented in conditional formatting with bars. (XLSX) [file pone.0314019.s007.xlsx]

## Sheet: Hoja1
	Country - region	Location	Crop period before sample collection	Mean temperature (°C)	Accumulated rain (mm)	Number of agrometeorological frosts	Mean relative humidity per day (%)
	Uruguay - North	Salto grande	06.06.2019 - 17.12.2019	17.5	978.6	34	74.36
			10.06.2021 - 01.11.2021	15.8	259.1	31	74.64
			08.06.2022 - 04.11.2022	14.7	463.4	31	77.86
	Uruguay - South	Progreso	20.08.2019 - 19.12.2019	16.4	428.9	10	71.02
			02.08.2021 - 08.11.2021	14.3	193.3	13	79.24
			02.08.2021 - 08.12.2021	15.5	260.2	13	76.92
			01.08.2022 - 27.10.2022	12.8	77.3	25	76.77
			01.08.2022 - 25.11.2022	14.5	118.5	25	74.47
