# Supplementary material for: Thrips dynamics in Allium crops: Unraveling the role of reproductive mode and weather variables in Thrips tabaci population development
Source: PLoS One. 2025 Jan 24;20(1):e0314019. doi: 10.1371/journal.pone.0314019 (PMC11760593; doi:10.1371/journal.pone.0314019)
Supplement: S6 Table — Binomial regression coefficients using the Uruguayan T. tabaci condition of heteroplasmic or non-heteroplasmic as a factor in function of the weather variables: a) temperature (°C) and precipitation (mm); b) mean relative humidity per day (%) during the cropping period until sampling date and the number of frosts occurred in the same period. (XLSX) [file pone.0314019.s008.xlsx]

## Sheet: Hoja1
	Heteroplasmy in function of:
	a) Temperature and precipitation
	Coefficients:
		Estimate	Std. Error	z value	Pr(>|z|)
	(Intercept)	-0.946519	2.17494	-0.435	0.663
	Temperature	-0.068538	0.154162	-0.445	0.657
	Precipitations	0.006522	0.001096	5.948	2.71e-09	***
	b) Relative humidity and frosts
	Coefficients:
		Estimate	Std. Error	z value	Pr(>|z|)
	(Intercept)	-16.7584	4.87591	-3.437	0.000588	***
	Relative humidity	0.18904	0.0627	3.015	0.002571	**
	Frosts	0.1009	0.01602	6.3	2.98e-10	***
